# Supplementary material for: Photoinduced Copper‐Catalyzed Cross‐Coupling of Acylsilanes with Heteroarenes via Bimetallic Relay
Source: Adv Sci (Weinh). 2024 Oct 14;11(45):2409457. doi: 10.1002/advs.202409457 (PMC11615762; doi:10.1002/advs.202409457)
Supplement: Supplementary file 2 — Supporting cif [file ADVS-11-2409457-s002.zip]

data_mj23451_0m
_audit_creation_date               2023-07-17
_audit_creation_method
;
Olex2 1.5
(compiled 2023.03.06 svn.rbb2c1857 for OlexSys, GUI svn.r6748)
;
_shelx_SHELXL_version_number       '2018/3'
_audit_contact_author_address      ?
_audit_contact_author_email        ?
_audit_contact_author_name         ''
_audit_contact_author_phone        ?
_publ_contact_author_id_orcid      ?
_publ_section_references
;
Dolomanov, O.V., Bourhis, L.J., Gildea, R.J, Howard, J.A.K. & Puschmann, H.
 (2009), J. Appl. Cryst. 42, 339-341.

Sheldrick, G.M. (2015). Acta Cryst. A71, 3-8.

Sheldrick, G.M. (2015). Acta Cryst. C71, 3-8.
;
_chemical_name_common              ?
_chemical_name_systematic          ?
_chemical_formula_moiety           'C19 H25 Cl N4 O Si'
_chemical_formula_sum              'C19 H25 Cl N4 O Si'
_chemical_formula_weight           388.97
_chemical_melting_point            ?
loop_
  _atom_type_symbol
  _atom_type_description
  _atom_type_scat_dispersion_real
  _atom_type_scat_dispersion_imag
  _atom_type_scat_source
 'C' 'C' 0.0137 0.0067 'International Tables Vol C Tables 4.2.6.8 and 6.1.1.4'
 'H' 'H' 0.0000 0.0000 'International Tables Vol C Tables 4.2.6.8 and 6.1.1.4'
 'Cl' 'Cl' 0.3281 0.5435 'International Tables Vol C Tables 4.2.6.8 and 6.1.1.4'
 'N' 'N' 0.0241 0.0134 'International Tables Vol C Tables 4.2.6.8 and 6.1.1.4'
 'O' 'O' 0.0389 0.0241 'International Tables Vol C Tables 4.2.6.8 and 6.1.1.4'
 'Si' 'Si' 0.2153 0.2529 'International Tables Vol C Tables 4.2.6.8 and 6.1.1.4'

_shelx_space_group_comment
;
The symmetry employed for this shelxl refinement is uniquely defined
by the following loop, which should always be used as a source of
symmetry information in preference to the above space-group names.
They are only intended as comments.
;
_space_group_crystal_system        'monoclinic'
_space_group_IT_number             14
_space_group_name_H-M_alt          'P 1 21/n 1'
_space_group_name_Hall             '-P 2yn'
loop_
  _space_group_symop_operation_xyz
 'x, y, z'
 '-x+1/2, y+1/2, -z+1/2'
 '-x, -y, -z'
 'x-1/2, -y-1/2, z-1/2'

_cell_length_a                     7.0461(5)
_cell_length_b                     23.7846(15)
_cell_length_c                     12.7294(8)
_cell_angle_alpha                  90
_cell_angle_beta                   101.868(3)
_cell_angle_gamma                  90
_cell_volume                       2087.7(2)
_cell_formula_units_Z              4
_cell_measurement_reflns_used      8400
_cell_measurement_temperature      213.00
_cell_measurement_theta_max        53.981
_cell_measurement_theta_min        3.234
_shelx_estimated_absorpt_T_max     0.929
_shelx_estimated_absorpt_T_min     0.902
_exptl_absorpt_coefficient_mu      1.503
_exptl_absorpt_correction_T_max    0.7508
_exptl_absorpt_correction_T_min    0.4996
_exptl_absorpt_correction_type     multi-scan
_exptl_absorpt_process_details
;
SADABS-2016/2 (Bruker,2016/2) was used for absorption correction.
wR2(int) was 0.1538 before and 0.0852 after correction.
The Ratio of minimum to maximum transmission is 0.6654.
The \l/2 correction factor is Not present.
;
_exptl_absorpt_special_details     ?
_exptl_crystal_colour              colourless
_exptl_crystal_colour_primary      colourless
_exptl_crystal_density_diffrn      1.238
_exptl_crystal_density_meas        ?
_exptl_crystal_density_method      ?
_exptl_crystal_description         block
_exptl_crystal_F_000               824
_exptl_crystal_size_max            0.07
_exptl_crystal_size_mid            0.07
_exptl_crystal_size_min            0.05
_exptl_transmission_factor_max     ?
_exptl_transmission_factor_min     ?
_diffrn_reflns_av_R_equivalents    0.0807
_diffrn_reflns_av_unetI/netI       0.0462
_diffrn_reflns_Laue_measured_fraction_full  0.999
_diffrn_reflns_Laue_measured_fraction_max  0.997
_diffrn_reflns_limit_h_max         8
_diffrn_reflns_limit_h_min         -8
_diffrn_reflns_limit_k_max         28
_diffrn_reflns_limit_k_min         -28
_diffrn_reflns_limit_l_max         15
_diffrn_reflns_limit_l_min         -15
_diffrn_reflns_number              27446
_diffrn_reflns_point_group_measured_fraction_full  0.999
_diffrn_reflns_point_group_measured_fraction_max  0.997
_diffrn_reflns_theta_full          53.594
_diffrn_reflns_theta_max           54.896
_diffrn_reflns_theta_min           3.233
_diffrn_ambient_temperature        213.00
_diffrn_detector_area_resol_mean   ?
_diffrn_measured_fraction_theta_full  0.999
_diffrn_measured_fraction_theta_max  0.997
_diffrn_measurement_device_type    'Bruker D8 Venture'
_diffrn_measurement_method         '\f and \w scans'
_diffrn_radiation_type             GaK\a
_diffrn_radiation_wavelength       1.34139
_diffrn_source                     ?
_diffrn_source_current             2.86
_diffrn_source_power               0.1995708
_diffrn_source_voltage             69.78
_diffrn_standards_number           0
_reflns_Friedel_coverage           0.000
_reflns_Friedel_fraction_full      .
_reflns_Friedel_fraction_max       .
_reflns_number_gt                  2690
_reflns_number_total               3968
_reflns_special_details
;
 Reflections were merged by SHELXL according to the crystal
 class for the calculation of statistics and refinement.
 
 _reflns_Friedel_fraction is defined as the number of unique
 Friedel pairs measured divided by the number that would be
 possible theoretically, ignoring centric projections and
 systematic absences.
;
_reflns_threshold_expression       'I > 2\s(I)'
_computing_cell_refinement         'SAINT v8.37A (Bruker, 2015)'
_computing_data_collection         ?
_computing_data_reduction          'SAINT v8.37A (Bruker, 2015)'
_computing_molecular_graphics      'Olex2 1.5 (Dolomanov et al., 2009)'
_computing_publication_material    'Olex2 1.5 (Dolomanov et al., 2009)'
_computing_structure_refinement    'SHELXL 2018/3 (Sheldrick, 2015)'
_computing_structure_solution      'SHELXT 2018/2 (Sheldrick, 2018)'
_refine_diff_density_max           0.815
_refine_diff_density_min           -0.644
_refine_diff_density_rms           0.081
_refine_ls_extinction_coef         .
_refine_ls_extinction_method       none
_refine_ls_goodness_of_fit_ref     1.071
_refine_ls_hydrogen_treatment      constr
_refine_ls_matrix_type             full
_refine_ls_number_parameters       309
_refine_ls_number_reflns           3968
_refine_ls_number_restraints       186
_refine_ls_R_factor_all            0.1222
_refine_ls_R_factor_gt             0.0914
_refine_ls_restrained_S_all        1.127
_refine_ls_shift/su_max            0.002
_refine_ls_shift/su_mean           0.000
_refine_ls_structure_factor_coef   Fsqd
_refine_ls_weighting_details      
 'w=1/[\s^2^(Fo^2^)+(0.1670P)^2^+2.4343P] where P=(Fo^2^+2Fc^2^)/3'
_refine_ls_weighting_scheme        calc
_refine_ls_wR_factor_gt            0.2736
_refine_ls_wR_factor_ref           0.3027
_refine_special_details            ?
_olex2_refinement_description
;
1. Fixed Uiso
 At 1.2 times of:
  All C(H) groups
 At 1.5 times of:
  All C(H,H,H) groups
2. Restrained distances
 Si1-C14 = Si1A-C14A = Si1-C15 = Si1A-C15A
 1.8 with sigma of 0.01
 Si1A-C18A
 2.8 with sigma of 0.01
 O1-Si1 \\sim O1-Si1A
 with sigma of 0.02
 Si1-C14 \\sim Si1A-C14A
 with sigma of 0.02
 O1-C14 \\sim O1-C14A
 with sigma of 0.04
 Si1-C15 \\sim Si1A-C15A
 with sigma of 0.02
 C14-C15 \\sim C14A-C15A
 with sigma of 0.04
 C14-C16 \\sim C14A-C16A
 with sigma of 0.04
 Si1-C16 \\sim Si1A-C16A
 with sigma of 0.02
 C16-C17 \\sim C16A-C17A
 with sigma of 0.02
 C16-C18 \\sim C16A-C18A
 with sigma of 0.02
 C16-C19 \\sim C16A-C19A
 with sigma of 0.02
 O1-C15 \\sim O1-C15A
 with sigma of 0.04
 O1-C16 \\sim O1-C16A
 with sigma of 0.04
 Si1-C17 \\sim Si1A-C17A
 with sigma of 0.04
 Si1-C18 \\sim Si1A-C18A
 with sigma of 0.04
 Si1-C19 \\sim Si1A-C19A
 with sigma of 0.04
 C15-C16 \\sim C15A-C16A
 with sigma of 0.04
 C17-C18 \\sim C17A-C18A
 with sigma of 0.04
 C17-C19 \\sim C17A-C19A
 with sigma of 0.04
 C18-C19 \\sim C18A-C19A
 with sigma of 0.04
3. Uiso/Uaniso restraints and constraints
Si1 \\sim Si1A \\sim C14A \\sim C14 \\sim C15 \\sim C15A \\sim C16A \\sim C16
\\sim C17A \\sim C17 \\sim C19 \\sim C19A \\sim C18A \\sim C18: within 2A with
sigma of 0.01 and sigma for terminal atoms of 0.02 within 2A
C14A \\sim C14 \\sim Si1 \\sim Si1A \\sim C15 \\sim C15A: within 2A with sigma
of 0.005 and sigma for terminal atoms of 0.01 within 2A
4. Others
 Sof(Si1A)=Sof(C15A)=Sof(H15D)=Sof(H15E)=Sof(H15F)=Sof(C14A)=Sof(H14D)=
 Sof(H14E)=Sof(H14F)=Sof(C16A)=Sof(C17A)=Sof(H17D)=Sof(H17E)=Sof(H17F)=
 Sof(C19A)=Sof(H19D)=Sof(H19E)=Sof(H19F)=Sof(C18A)=Sof(H18D)=Sof(H18E)=
 Sof(H18F)=1-FVAR(1)
 Sof(Si1)=Sof(C14)=Sof(H14A)=Sof(H14B)=Sof(H14C)=Sof(C15)=Sof(H15A)=Sof(H15B)=
 Sof(H15C)=Sof(C16)=Sof(C17)=Sof(H17A)=Sof(H17B)=Sof(H17C)=Sof(C18)=Sof(H18A)=
 Sof(H18B)=Sof(H18C)=Sof(C19)=Sof(H19A)=Sof(H19B)=Sof(H19C)=FVAR(1)
5.a Riding coordinates:
 C14A(H14D,H14E,H14F)
5.b Ternary CH refined with riding coordinates:
 C1(H1)
5.c Aromatic/amide H refined with riding coordinates:
 C5(H5), C8(H8), C9(H9), C10(H10), C11(H11), C12(H12)
5.d Idealised Me refined as rotating group:
 C13(H13A,H13B,H13C), C14(H14A,H14B,H14C), C15(H15A,H15B,H15C), C17(H17A,H17B,
 H17C), C18(H18A,H18B,H18C), C19(H19A,H19B,H19C), C15A(H15D,H15E,H15F),
 C17A(H17D,H17E,H17F), C19A(H19D,H19E,H19F), C18A(H18D,H18E,H18F)
;
_atom_sites_solution_hydrogens     mixed
_atom_sites_solution_primary       dual
_atom_sites_solution_secondary     ?
loop_
  _atom_site_label
  _atom_site_type_symbol
  _atom_site_fract_x
  _atom_site_fract_y
  _atom_site_fract_z
  _atom_site_U_iso_or_equiv
  _atom_site_adp_type
  _atom_site_occupancy
  _atom_site_site_symmetry_order
  _atom_site_calc_flag
  _atom_site_refinement_flags_posn
  _atom_site_refinement_flags_adp
  _atom_site_refinement_flags_occupancy
  _atom_site_disorder_assembly
  _atom_site_disorder_group
 C1 C 0.1940(6) 0.63322(19) 0.7000(4) 0.0512(10) Uani 1 1 d . . . . .
 H1 H 0.057388 0.632423 0.660533 0.061 Uiso 1 1 calc R U . . .
 Cl1 Cl 0.2477(2) 0.54440(7) 0.28958(9) 0.0752(5) Uani 1 1 d . . . . .
 N1 N 0.5188(5) 0.60714(16) 0.6569(3) 0.0508(9) Uani 1 1 d . . . . .
 O1 O 0.2471(4) 0.69058(13) 0.7244(2) 0.0578(8) Uani 1 1 d D . . . .
 Si1 Si 0.1831(3) 0.74370(9) 0.6382(2) 0.0646(7) Uani 0.739(4) 1 d D U P A 1
 C2 C 0.3181(6) 0.60980(18) 0.6279(3) 0.0481(10) Uani 1 1 d . . . . .
 N2 N 0.2488(5) 0.59344(16) 0.5298(3) 0.0509(9) Uani 1 1 d . . . . .
 C3 C 0.4107(6) 0.57822(18) 0.4904(3) 0.0500(10) Uani 1 1 d . . . . .
 N3 N 0.7612(6) 0.57834(18) 0.5569(3) 0.0614(10) Uani 1 1 d . . . . .
 C4 C 0.5791(6) 0.58725(19) 0.5682(3) 0.0503(10) Uani 1 1 d . . . . .
 N4 N 0.6194(6) 0.54690(18) 0.3789(3) 0.0629(11) Uani 1 1 d . . . . .
 C5 C 0.7672(7) 0.5581(2) 0.4601(4) 0.0664(13) Uani 1 1 d . . . . .
 H5 H 0.891522 0.550745 0.447333 0.080 Uiso 1 1 calc R U . . .
 C6 C 0.4411(7) 0.5572(2) 0.3944(3) 0.0553(11) Uani 1 1 d . . . . .
 C7 C 0.2074(6) 0.60078(19) 0.8032(3) 0.0503(10) Uani 1 1 d . . . . .
 C8 C 0.2289(10) 0.5435(2) 0.8053(5) 0.0819(18) Uani 1 1 d . . . . .
 H8 H 0.239170 0.524318 0.742107 0.098 Uiso 1 1 calc R U . . .
 C9 C 0.2359(13) 0.5134(3) 0.8989(5) 0.106(3) Uani 1 1 d . . . . .
 H9 H 0.255474 0.474290 0.899818 0.128 Uiso 1 1 calc R U . . .
 C10 C 0.2141(11) 0.5408(3) 0.9903(5) 0.092(2) Uani 1 1 d . . . . .
 H10 H 0.211932 0.520273 1.053191 0.110 Uiso 1 1 calc R U . . .
 C11 C 0.1957(11) 0.5970(3) 0.9901(4) 0.0855(18) Uani 1 1 d . . . . .
 H11 H 0.187601 0.615922 1.053910 0.103 Uiso 1 1 calc R U . . .
 C12 C 0.1887(9) 0.6271(2) 0.8968(4) 0.0713(14) Uani 1 1 d . . . . .
 H12 H 0.170949 0.666273 0.897193 0.086 Uiso 1 1 calc R U . . .
 C13 C 0.6451(7) 0.6214(3) 0.7591(4) 0.0673(14) Uani 1 1 d . . . . .
 H13A H 0.646835 0.661824 0.768830 0.101 Uiso 1 1 calc R U . . .
 H13B H 0.775494 0.608164 0.759509 0.101 Uiso 1 1 calc R U . . .
 H13C H 0.597082 0.603569 0.817112 0.101 Uiso 1 1 calc R U . . .
 C14 C 0.3361(12) 0.7466(3) 0.5329(6) 0.080(2) Uani 0.739(4) 1 d D U P A 1
 H14A H 0.470973 0.752059 0.567331 0.120 Uiso 0.739(4) 1 calc R U P A 1
 H14B H 0.293379 0.777616 0.484271 0.120 Uiso 0.739(4) 1 calc R U P A 1
 H14C H 0.322624 0.711620 0.492845 0.120 Uiso 0.739(4) 1 calc R U P A 1
 C15 C -0.0699(11) 0.7387(5) 0.5729(9) 0.083(3) Uani 0.739(4) 1 d D U P A 1
 H15A H -0.091882 0.703809 0.532892 0.124 Uiso 0.739(4) 1 calc R U P A 1
 H15B H -0.103830 0.770203 0.524247 0.124 Uiso 0.739(4) 1 calc R U P A 1
 H15C H -0.149546 0.739491 0.626646 0.124 Uiso 0.739(4) 1 calc R U P A 1
 C16 C 0.2441(12) 0.8058(3) 0.7249(6) 0.0774(18) Uani 0.739(4) 1 d D U P A 1
 C17 C 0.4643(14) 0.8047(4) 0.7716(9) 0.110(3) Uani 0.739(4) 1 d D U P A 1
 H17A H 0.499862 0.768532 0.805245 0.165 Uiso 0.739(4) 1 calc R U P A 1
 H17B H 0.497268 0.834286 0.824648 0.165 Uiso 0.739(4) 1 calc R U P A 1
 H17C H 0.534197 0.810507 0.714352 0.165 Uiso 0.739(4) 1 calc R U P A 1
 C18 C 0.1013(16) 0.8046(4) 0.8062(8) 0.089(3) Uani 0.739(4) 1 d D U P A 1
 H18A H -0.024690 0.790940 0.769546 0.133 Uiso 0.739(4) 1 calc R U P A 1
 H18B H 0.088139 0.842208 0.833112 0.133 Uiso 0.739(4) 1 calc R U P A 1
 H18C H 0.153241 0.779777 0.865692 0.133 Uiso 0.739(4) 1 calc R U P A 1
 C19 C 0.2146(16) 0.8595(3) 0.6498(9) 0.108(3) Uani 0.739(4) 1 d D U P A 1
 H19A H 0.272430 0.852860 0.588053 0.163 Uiso 0.739(4) 1 calc R U P A 1
 H19B H 0.276266 0.891703 0.689548 0.163 Uiso 0.739(4) 1 calc R U P A 1
 H19C H 0.077081 0.866826 0.625862 0.163 Uiso 0.739(4) 1 calc R U P A 1
 Si1A Si 0.1301(7) 0.7511(2) 0.6877(5) 0.0493(12) Uani 0.261(4) 1 d D U P A 2
 C15A C -0.085(3) 0.7301(13) 0.591(2) 0.071(3) Uani 0.261(4) 1 d D U P A 2
 H15D H -0.047591 0.714636 0.527712 0.106 Uiso 0.261(4) 1 calc R U P A 2
 H15E H -0.167981 0.762580 0.570635 0.106 Uiso 0.261(4) 1 calc R U P A 2
 H15F H -0.155366 0.701856 0.622709 0.106 Uiso 0.261(4) 1 calc R U P A 2
 C14A C 0.307(2) 0.7930(7) 0.6339(15) 0.062(3) Uani 0.261(4) 1 d D U P A 2
 H14D H 0.419056 0.800378 0.690532 0.093 Uiso 0.261(4) 1 d R U P A 2
 H14E H 0.248086 0.828308 0.606382 0.093 Uiso 0.261(4) 1 d R U P A 2
 H14F H 0.347056 0.772418 0.576352 0.093 Uiso 0.261(4) 1 d R U P A 2
 C16A C 0.036(3) 0.7835(8) 0.7950(16) 0.082(4) Uani 0.261(4) 1 d D U P A 2
 C17A C 0.187(4) 0.8271(12) 0.844(2) 0.113(6) Uani 0.261(4) 1 d D U P A 2
 H17D H 0.315540 0.813077 0.842509 0.169 Uiso 0.261(4) 1 calc R U P A 2
 H17E H 0.177457 0.834098 0.918151 0.169 Uiso 0.261(4) 1 calc R U P A 2
 H17F H 0.164104 0.861807 0.803707 0.169 Uiso 0.261(4) 1 calc R U P A 2
 C19A C -0.143(4) 0.8204(13) 0.731(2) 0.138(7) Uani 0.261(4) 1 d D U P A 2
 H19D H -0.102820 0.841166 0.674334 0.207 Uiso 0.261(4) 1 calc R U P A 2
 H19E H -0.184985 0.846469 0.780761 0.207 Uiso 0.261(4) 1 calc R U P A 2
 H19F H -0.250039 0.795649 0.701065 0.207 Uiso 0.261(4) 1 calc R U P A 2
 C18A C -0.047(5) 0.7369(13) 0.863(2) 0.157(10) Uani 0.261(4) 1 d D U P A 2
 H18D H -0.076334 0.703081 0.820277 0.235 Uiso 0.261(4) 1 calc R U P A 2
 H18E H -0.163907 0.750757 0.883101 0.235 Uiso 0.261(4) 1 calc R U P A 2
 H18F H 0.049429 0.728474 0.927288 0.235 Uiso 0.261(4) 1 calc R U P A 2

loop_
  _atom_site_aniso_label
  _atom_site_aniso_U_11
  _atom_site_aniso_U_22
  _atom_site_aniso_U_33
  _atom_site_aniso_U_23
  _atom_site_aniso_U_13
  _atom_site_aniso_U_12
 C1 0.045(2) 0.054(3) 0.054(2) -0.0052(19) 0.0102(18) -0.0036(19)
 Cl1 0.0800(9) 0.0968(11) 0.0453(7) -0.0071(6) 0.0047(6) -0.0018(7)
 N1 0.0422(18) 0.067(2) 0.0424(19) -0.0035(16) 0.0065(15) -0.0070(16)
 O1 0.0594(19) 0.0554(19) 0.0579(18) -0.0013(14) 0.0106(14) -0.0016(14)
 Si1 0.0668(13) 0.0637(12) 0.0604(14) 0.0056(10) 0.0059(10) -0.0005(9)
 C2 0.046(2) 0.054(2) 0.044(2) 0.0011(18) 0.0078(17) -0.0064(18)
 N2 0.0454(19) 0.064(2) 0.0440(19) 0.0019(16) 0.0101(15) -0.0043(16)
 C3 0.051(2) 0.056(3) 0.045(2) 0.0035(19) 0.0141(18) -0.0069(19)
 N3 0.049(2) 0.077(3) 0.061(2) -0.005(2) 0.0182(18) -0.0059(19)
 C4 0.044(2) 0.061(3) 0.048(2) 0.0015(19) 0.0163(18) -0.0061(19)
 N4 0.066(3) 0.074(3) 0.054(2) -0.0016(19) 0.023(2) -0.006(2)
 C5 0.057(3) 0.078(3) 0.070(3) -0.007(3) 0.027(3) -0.007(2)
 C6 0.064(3) 0.061(3) 0.044(2) 0.0020(19) 0.018(2) -0.005(2)
 C7 0.046(2) 0.063(3) 0.044(2) -0.0048(19) 0.0141(18) -0.0103(19)
 C8 0.133(6) 0.061(3) 0.063(3) -0.006(2) 0.047(4) -0.002(3)
 C9 0.181(8) 0.065(4) 0.087(4) 0.013(3) 0.058(5) -0.004(4)
 C10 0.129(6) 0.096(5) 0.057(3) 0.010(3) 0.035(4) -0.019(4)
 C11 0.119(5) 0.093(4) 0.050(3) -0.011(3) 0.029(3) -0.018(4)
 C12 0.093(4) 0.067(3) 0.057(3) -0.014(2) 0.024(3) -0.010(3)
 C13 0.051(3) 0.096(4) 0.053(3) -0.015(3) 0.006(2) -0.012(3)
 C14 0.100(5) 0.089(4) 0.059(4) 0.006(3) 0.035(3) 0.018(4)
 C15 0.076(4) 0.079(5) 0.086(5) 0.016(4) 0.000(4) -0.002(3)
 C16 0.089(4) 0.066(4) 0.077(4) 0.002(3) 0.018(3) 0.003(3)
 C17 0.094(6) 0.068(5) 0.144(7) -0.011(5) -0.032(5) -0.018(4)
 C18 0.119(7) 0.071(5) 0.087(5) -0.017(4) 0.046(5) -0.007(5)
 C19 0.121(7) 0.050(4) 0.143(8) 0.027(5) 0.001(6) -0.004(4)
 Si1A 0.054(2) 0.054(2) 0.047(2) -0.0008(19) 0.0277(19) 0.0024(18)
 C15A 0.067(5) 0.070(6) 0.072(6) 0.017(6) 0.008(5) -0.002(5)
 C14A 0.070(5) 0.056(5) 0.063(5) 0.006(5) 0.018(5) 0.000(5)
 C16A 0.091(6) 0.080(7) 0.083(6) -0.006(6) 0.034(6) -0.001(6)
 C17A 0.123(12) 0.108(11) 0.108(11) 0.013(10) 0.024(10) 0.007(11)
 C19A 0.157(14) 0.127(13) 0.133(13) -0.012(12) 0.036(13) -0.002(13)
 C18A 0.147(18) 0.161(18) 0.159(18) -0.001(17) 0.024(17) -0.007(17)

_geom_special_details
;
 All esds (except the esd in the dihedral angle between two l.s. planes)
 are estimated using the full covariance matrix.  The cell esds are taken
 into account individually in the estimation of esds in distances, angles
 and torsion angles; correlations between esds in cell parameters are only
 used when they are defined by crystal symmetry.  An approximate (isotropic)
 treatment of cell esds is used for estimating esds involving l.s. planes.
;
loop_
  _geom_bond_atom_site_label_1
  _geom_bond_atom_site_label_2
  _geom_bond_distance
  _geom_bond_site_symmetry_2
  _geom_bond_publ_flag
 C1 H1 0.9900 . ?
 C1 O1 1.432(5) . ?
 C1 C2 1.499(6) . ?
 C1 C7 1.510(6) . ?
 Cl1 C6 1.727(5) . ?
 N1 C2 1.387(5) . ?
 N1 C4 1.370(5) . ?
 N1 C13 1.457(6) . ?
 O1 Si1 1.673(4) . ?
 O1 Si1A 1.677(6) . ?
 Si1 C14 1.887(6) . ?
 Si1 C15 1.809(7) . ?
 Si1 C16 1.841(8) . ?
 C2 N2 1.303(5) . ?
 N2 C3 1.385(5) . ?
 C3 C4 1.396(6) . ?
 C3 C6 1.378(6) . ?
 N3 C4 1.337(6) . ?
 N3 C5 1.331(6) . ?
 N4 C5 1.334(7) . ?
 N4 C6 1.333(6) . ?
 C5 H5 0.9400 . ?
 C7 C8 1.372(7) . ?
 C7 C12 1.377(6) . ?
 C8 H8 0.9400 . ?
 C8 C9 1.382(8) . ?
 C9 H9 0.9400 . ?
 C9 C10 1.370(9) . ?
 C10 H10 0.9400 . ?
 C10 C11 1.343(9) . ?
 C11 H11 0.9400 . ?
 C11 C12 1.379(8) . ?
 C12 H12 0.9400 . ?
 C13 H13A 0.9700 . ?
 C13 H13B 0.9700 . ?
 C13 H13C 0.9700 . ?
 C14 H14A 0.9700 . ?
 C14 H14B 0.9700 . ?
 C14 H14C 0.9700 . ?
 C15 H15A 0.9700 . ?
 C15 H15B 0.9700 . ?
 C15 H15C 0.9700 . ?
 C16 C17 1.544(12) . ?
 C16 C18 1.585(12) . ?
 C16 C19 1.583(11) . ?
 C17 H17A 0.9700 . ?
 C17 H17B 0.9700 . ?
 C17 H17C 0.9700 . ?
 C18 H18A 0.9700 . ?
 C18 H18B 0.9700 . ?
 C18 H18C 0.9700 . ?
 C19 H19A 0.9700 . ?
 C19 H19B 0.9700 . ?
 C19 H19C 0.9700 . ?
 Si1A C15A 1.817(9) . ?
 Si1A C14A 1.834(8) . ?
 Si1A C16A 1.810(16) . ?
 C15A H15D 0.9700 . ?
 C15A H15E 0.9700 . ?
 C15A H15F 0.9700 . ?
 C14A H14D 0.9699 . ?
 C14A H14E 0.9700 . ?
 C14A H14F 0.9701 . ?
 C16A C17A 1.53(2) . ?
 C16A C19A 1.61(2) . ?
 C16A C18A 1.588(19) . ?
 C17A H17D 0.9700 . ?
 C17A H17E 0.9700 . ?
 C17A H17F 0.9700 . ?
 C19A H19D 0.9700 . ?
 C19A H19E 0.9700 . ?
 C19A H19F 0.9700 . ?
 C18A H18D 0.9700 . ?
 C18A H18E 0.9700 . ?
 C18A H18F 0.9700 . ?

loop_
  _geom_angle_atom_site_label_1
  _geom_angle_atom_site_label_2
  _geom_angle_atom_site_label_3
  _geom_angle
  _geom_angle_site_symmetry_1
  _geom_angle_site_symmetry_3
  _geom_angle_publ_flag
 O1 C1 H1 108.2 . . ?
 O1 C1 C2 109.2(3) . . ?
 O1 C1 C7 109.3(3) . . ?
 C2 C1 H1 108.2 . . ?
 C2 C1 C7 113.8(4) . . ?
 C7 C1 H1 108.2 . . ?
 C2 N1 C13 129.0(4) . . ?
 C4 N1 C2 105.5(3) . . ?
 C4 N1 C13 125.5(4) . . ?
 C1 O1 Si1 123.6(3) . . ?
 C1 O1 Si1A 131.8(3) . . ?
 O1 Si1 C14 112.2(3) . . ?
 O1 Si1 C15 111.0(4) . . ?
 O1 Si1 C16 102.4(3) . . ?
 C15 Si1 C14 109.2(5) . . ?
 C15 Si1 C16 114.5(5) . . ?
 C16 Si1 C14 107.4(4) . . ?
 N1 C2 C1 123.0(4) . . ?
 N2 C2 C1 123.1(4) . . ?
 N2 C2 N1 113.7(4) . . ?
 C2 N2 C3 104.5(4) . . ?
 N2 C3 C4 110.3(4) . . ?
 C6 C3 N2 134.9(4) . . ?
 C6 C3 C4 114.9(4) . . ?
 C5 N3 C4 111.7(4) . . ?
 N1 C4 C3 106.0(3) . . ?
 N3 C4 N1 127.6(4) . . ?
 N3 C4 C3 126.4(4) . . ?
 C6 N4 C5 117.2(4) . . ?
 N3 C5 N4 128.4(5) . . ?
 N3 C5 H5 115.8 . . ?
 N4 C5 H5 115.8 . . ?
 C3 C6 Cl1 120.5(4) . . ?
 N4 C6 Cl1 118.1(3) . . ?
 N4 C6 C3 121.4(4) . . ?
 C8 C7 C1 120.8(4) . . ?
 C8 C7 C12 117.7(4) . . ?
 C12 C7 C1 121.4(4) . . ?
 C7 C8 H8 119.5 . . ?
 C7 C8 C9 121.1(5) . . ?
 C9 C8 H8 119.5 . . ?
 C8 C9 H9 120.1 . . ?
 C10 C9 C8 119.7(6) . . ?
 C10 C9 H9 120.1 . . ?
 C9 C10 H10 120.0 . . ?
 C11 C10 C9 120.0(5) . . ?
 C11 C10 H10 120.0 . . ?
 C10 C11 H11 119.8 . . ?
 C10 C11 C12 120.3(5) . . ?
 C12 C11 H11 119.8 . . ?
 C7 C12 C11 121.1(5) . . ?
 C7 C12 H12 119.4 . . ?
 C11 C12 H12 119.4 . . ?
 N1 C13 H13A 109.5 . . ?
 N1 C13 H13B 109.5 . . ?
 N1 C13 H13C 109.5 . . ?
 H13A C13 H13B 109.5 . . ?
 H13A C13 H13C 109.5 . . ?
 H13B C13 H13C 109.5 . . ?
 Si1 C14 H14A 109.5 . . ?
 Si1 C14 H14B 109.5 . . ?
 Si1 C14 H14C 109.5 . . ?
 H14A C14 H14B 109.5 . . ?
 H14A C14 H14C 109.5 . . ?
 H14B C14 H14C 109.5 . . ?
 Si1 C15 H15A 109.5 . . ?
 Si1 C15 H15B 109.5 . . ?
 Si1 C15 H15C 109.5 . . ?
 H15A C15 H15B 109.5 . . ?
 H15A C15 H15C 109.5 . . ?
 H15B C15 H15C 109.5 . . ?
 C17 C16 Si1 108.0(6) . . ?
 C17 C16 C18 118.1(8) . . ?
 C17 C16 C19 104.1(7) . . ?
 C18 C16 Si1 106.0(6) . . ?
 C19 C16 Si1 107.5(6) . . ?
 C19 C16 C18 112.8(8) . . ?
 C16 C17 H17A 109.5 . . ?
 C16 C17 H17B 109.5 . . ?
 C16 C17 H17C 109.5 . . ?
 H17A C17 H17B 109.5 . . ?
 H17A C17 H17C 109.5 . . ?
 H17B C17 H17C 109.5 . . ?
 C16 C18 H18A 109.5 . . ?
 C16 C18 H18B 109.5 . . ?
 C16 C18 H18C 109.5 . . ?
 H18A C18 H18B 109.5 . . ?
 H18A C18 H18C 109.5 . . ?
 H18B C18 H18C 109.5 . . ?
 C16 C19 H19A 109.5 . . ?
 C16 C19 H19B 109.5 . . ?
 C16 C19 H19C 109.5 . . ?
 H19A C19 H19B 109.5 . . ?
 H19A C19 H19C 109.5 . . ?
 H19B C19 H19C 109.5 . . ?
 O1 Si1A C15A 104.3(11) . . ?
 O1 Si1A C14A 103.7(7) . . ?
 O1 Si1A C16A 113.0(7) . . ?
 C15A Si1A C14A 115.7(11) . . ?
 C16A Si1A C15A 104.1(12) . . ?
 C16A Si1A C14A 115.7(9) . . ?
 Si1A C15A H15D 109.5 . . ?
 Si1A C15A H15E 109.5 . . ?
 Si1A C15A H15F 109.5 . . ?
 H15D C15A H15E 109.5 . . ?
 H15D C15A H15F 109.5 . . ?
 H15E C15A H15F 109.5 . . ?
 Si1A C14A H14D 109.5 . . ?
 Si1A C14A H14E 109.4 . . ?
 Si1A C14A H14F 109.5 . . ?
 H14D C14A H14E 109.5 . . ?
 H14D C14A H14F 109.5 . . ?
 H14E C14A H14F 109.5 . . ?
 C17A C16A Si1A 105.4(16) . . ?
 C17A C16A C19A 104.2(18) . . ?
 C17A C16A C18A 124(2) . . ?
 C19A C16A Si1A 102.9(15) . . ?
 C18A C16A Si1A 110.3(11) . . ?
 C18A C16A C19A 108.5(19) . . ?
 C16A C17A H17D 109.5 . . ?
 C16A C17A H17E 109.5 . . ?
 C16A C17A H17F 109.5 . . ?
 H17D C17A H17E 109.5 . . ?
 H17D C17A H17F 109.5 . . ?
 H17E C17A H17F 109.5 . . ?
 C16A C19A H19D 109.5 . . ?
 C16A C19A H19E 109.5 . . ?
 C16A C19A H19F 109.5 . . ?
 H19D C19A H19E 109.5 . . ?
 H19D C19A H19F 109.5 . . ?
 H19E C19A H19F 109.5 . . ?
 C16A C18A H18D 109.5 . . ?
 C16A C18A H18E 109.5 . . ?
 C16A C18A H18F 109.5 . . ?
 H18D C18A H18E 109.5 . . ?
 H18D C18A H18F 109.5 . . ?
 H18E C18A H18F 109.5 . . ?

loop_
  _geom_torsion_atom_site_label_1
  _geom_torsion_atom_site_label_2
  _geom_torsion_atom_site_label_3
  _geom_torsion_atom_site_label_4
  _geom_torsion
  _geom_torsion_site_symmetry_1
  _geom_torsion_site_symmetry_2
  _geom_torsion_site_symmetry_3
  _geom_torsion_site_symmetry_4
  _geom_torsion_publ_flag
 C1 O1 Si1 C14 -77.5(5) . . . . ?
 C1 O1 Si1 C15 45.0(6) . . . . ?
 C1 O1 Si1 C16 167.6(4) . . . . ?
 C1 O1 Si1A C15A -6.4(12) . . . . ?
 C1 O1 Si1A C14A -127.9(7) . . . . ?
 C1 O1 Si1A C16A 106.0(9) . . . . ?
 C1 C2 N2 C3 176.5(4) . . . . ?
 C1 C7 C8 C9 -178.2(6) . . . . ?
 C1 C7 C12 C11 178.2(5) . . . . ?
 N1 C2 N2 C3 0.7(5) . . . . ?
 O1 C1 C2 N1 59.7(5) . . . . ?
 O1 C1 C2 N2 -115.7(4) . . . . ?
 O1 C1 C7 C8 -157.8(5) . . . . ?
 O1 C1 C7 C12 25.5(6) . . . . ?
 O1 Si1 C16 C17 61.3(6) . . . . ?
 O1 Si1 C16 C18 -66.1(6) . . . . ?
 O1 Si1 C16 C19 173.0(6) . . . . ?
 O1 Si1A C16A C17A 96.7(16) . . . . ?
 O1 Si1A C16A C19A -154.4(14) . . . . ?
 O1 Si1A C16A C18A -38.8(19) . . . . ?
 C2 C1 O1 Si1 76.0(4) . . . . ?
 C2 C1 O1 Si1A 110.3(5) . . . . ?
 C2 C1 C7 C8 -35.5(6) . . . . ?
 C2 C1 C7 C12 147.8(5) . . . . ?
 C2 N1 C4 C3 -0.8(5) . . . . ?
 C2 N1 C4 N3 178.9(5) . . . . ?
 C2 N2 C3 C4 -1.2(5) . . . . ?
 C2 N2 C3 C6 179.4(5) . . . . ?
 N2 C3 C4 N1 1.3(5) . . . . ?
 N2 C3 C4 N3 -178.5(4) . . . . ?
 N2 C3 C6 Cl1 0.0(8) . . . . ?
 N2 C3 C6 N4 179.2(5) . . . . ?
 C4 N1 C2 C1 -175.8(4) . . . . ?
 C4 N1 C2 N2 0.0(5) . . . . ?
 C4 C3 C6 Cl1 -179.4(3) . . . . ?
 C4 C3 C6 N4 -0.2(7) . . . . ?
 C4 N3 C5 N4 0.3(8) . . . . ?
 C5 N3 C4 N1 179.2(5) . . . . ?
 C5 N3 C4 C3 -1.1(7) . . . . ?
 C5 N4 C6 Cl1 178.7(4) . . . . ?
 C5 N4 C6 C3 -0.4(7) . . . . ?
 C6 C3 C4 N1 -179.2(4) . . . . ?
 C6 C3 C4 N3 1.1(7) . . . . ?
 C6 N4 C5 N3 0.4(8) . . . . ?
 C7 C1 O1 Si1 -159.0(3) . . . . ?
 C7 C1 O1 Si1A -124.7(4) . . . . ?
 C7 C1 C2 N1 -62.6(5) . . . . ?
 C7 C1 C2 N2 121.9(4) . . . . ?
 C7 C8 C9 C10 2.3(12) . . . . ?
 C8 C7 C12 C11 1.4(8) . . . . ?
 C8 C9 C10 C11 -3.3(12) . . . . ?
 C9 C10 C11 C12 3.3(12) . . . . ?
 C10 C11 C12 C7 -2.4(10) . . . . ?
 C12 C7 C8 C9 -1.4(9) . . . . ?
 C13 N1 C2 C1 4.8(7) . . . . ?
 C13 N1 C2 N2 -179.4(4) . . . . ?
 C13 N1 C4 C3 178.7(4) . . . . ?
 C13 N1 C4 N3 -1.6(8) . . . . ?
 C14 Si1 C16 C17 -57.0(7) . . . . ?
 C14 Si1 C16 C18 175.6(6) . . . . ?
 C14 Si1 C16 C19 54.7(7) . . . . ?
 C15 Si1 C16 C17 -178.4(7) . . . . ?
 C15 Si1 C16 C18 54.1(7) . . . . ?
 C15 Si1 C16 C19 -66.7(8) . . . . ?
 C15A Si1A C16A C17A -150.8(19) . . . . ?
 C15A Si1A C16A C19A -41.9(19) . . . . ?
 C15A Si1A C16A C18A 74(2) . . . . ?
 C14A Si1A C16A C17A -23(2) . . . . ?
 C14A Si1A C16A C19A 86.2(17) . . . . ?
 C14A Si1A C16A C18A -158.2(17) . . . . ?

_shelx_res_file
;
TITL mj23451_0m_a.res in P2(1)/n
    mj23451_0m.res
    created by SHELXL-2018/3 at 13:51:16 on 17-Jul-2023
REM Old TITL mj23451_0m in P2(1)/n
REM SHELXT solution in P2(1)/n: R1 0.268, Rweak 0.050, Alpha 0.047
REM <I/s> 1.235 for 116 systematic absences, Orientation as input
REM Formula found by SHELXT: C19 N4 O2 Cl
CELL 1.34139 7.0461 23.7846 12.7294 90 101.868 90
ZERR 4 0.0005 0.0015 0.0008 0 0.003 0
LATT 1
SYMM 0.5-X,0.5+Y,0.5-Z
SFAC C H Cl N O Si
DISP C 0.0137 0.0067 57.1
DISP Cl 0.3281 0.5435 4162.2
DISP H -0 0 0.6481
DISP N 0.0241 0.0134 109.9
DISP O 0.0389 0.0241 193.4
DISP Si 0.2153 0.2529 1947.9
UNIT 76 100 4 16 4 4
SADI O1 Si1 O1 Si1A
SADI Si1 C14 Si1A C14A
SADI 0.04 O1 C14 O1 C14A
SADI Si1 C15 Si1A C15A
SADI 0.04 C14 C15 C14A C15A
SADI 0.04 C14 C16 C14A C16A
SADI Si1 C16 Si1A C16A
SIMU 0.01 0.02 2 Si1 Si1A C14A C14 C15 C15A C16A C16 C17A C17 C19 C19A C18A =
 C18
SADI C16 C17 C16A C17A
DFIX 1.8 0.01 Si1 C14 Si1A C14A Si1 C15 Si1A C15A
SADI C16 C18 C16A C18A
SIMU 0.005 0.01 2 C14A C14 Si1 Si1A C15 C15A
SADI C16 C19 C16A C19A
SADI 0.04 O1 C15 O1 C15A
SADI 0.04 O1 C16 O1 C16A
SADI 0.04 Si1 C17 Si1A C17A
SADI 0.04 Si1 C18 Si1A C18A
SADI 0.04 Si1 C19 Si1A C19A
SADI 0.04 C15 C16 C15A C16A
SADI 0.04 C17 C18 C17A C18A
SADI 0.04 C17 C19 C17A C19A
SADI 0.04 C18 C19 C18A C19A
DFIX 2.8 0.01 Si1A C18A

L.S. 12
PLAN  6
SIZE 0.05 0.07 0.07
TEMP -60.15
CONF
BOND
list 4
MORE -1
BOND $H
fmap 2
acta
REM <olex2.extras>
REM <HklSrc "%.\\mj23451_0m.hkl">
REM </olex2.extras>

WGHT    0.167000    2.434300
FVAR       0.67153   0.73860
C1    1    0.194005    0.633217    0.699953    11.00000    0.04500    0.05418 =
         0.05440   -0.00525    0.01022   -0.00357
AFIX  13
H1    2    0.057388    0.632423    0.660533    11.00000   -1.20000
AFIX   0
CL1   3    0.247676    0.544395    0.289584    11.00000    0.07997    0.09683 =
         0.04531   -0.00707    0.00467   -0.00181
N1    4    0.518752    0.607136    0.656926    11.00000    0.04218    0.06696 =
         0.04242   -0.00345    0.00650   -0.00698
O1    5    0.247059    0.690584    0.724422    11.00000    0.05938    0.05535 =
         0.05790   -0.00128    0.01056   -0.00159
PART 1
SI1   6    0.183082    0.743696    0.638217    21.00000    0.06680    0.06367 =
         0.06039    0.00564    0.00595   -0.00050
PART 0
C2    1    0.318141    0.609799    0.627861    11.00000    0.04601    0.05389 =
         0.04378    0.00109    0.00782   -0.00644
N2    4    0.248810    0.593444    0.529797    11.00000    0.04545    0.06371 =
         0.04399    0.00189    0.01009   -0.00430
C3    1    0.410750    0.578221    0.490445    11.00000    0.05082    0.05613 =
         0.04487    0.00348    0.01406   -0.00694
N3    4    0.761216    0.578337    0.556911    11.00000    0.04924    0.07695 =
         0.06106   -0.00508    0.01824   -0.00588
C4    1    0.579070    0.587252    0.568193    11.00000    0.04405    0.06146 =
         0.04843    0.00152    0.01630   -0.00613
N4    4    0.619390    0.546901    0.378928    11.00000    0.06554    0.07364 =
         0.05416   -0.00158    0.02288   -0.00620
C5    1    0.767161    0.558098    0.460123    11.00000    0.05682    0.07800 =
         0.07009   -0.00740    0.02655   -0.00670
AFIX  43
H5    2    0.891522    0.550745    0.447333    11.00000   -1.20000
AFIX   0
C6    1    0.441133    0.557228    0.394363    11.00000    0.06384    0.06074 =
         0.04422    0.00199    0.01772   -0.00458
C7    1    0.207386    0.600782    0.803166    11.00000    0.04577    0.06260 =
         0.04444   -0.00480    0.01406   -0.01025
C8    1    0.228945    0.543457    0.805313    11.00000    0.13292    0.06129 =
         0.06299   -0.00572    0.04723   -0.00206
AFIX  43
H8    2    0.239170    0.524318    0.742107    11.00000   -1.20000
AFIX   0
C9    1    0.235872    0.513395    0.898892    11.00000    0.18061    0.06476 =
         0.08683    0.01331    0.05847   -0.00350
AFIX  43
H9    2    0.255474    0.474290    0.899818    11.00000   -1.20000
AFIX   0
C10   1    0.214060    0.540800    0.990341    11.00000    0.12903    0.09635 =
         0.05748    0.00967    0.03516   -0.01854
AFIX  43
H10   2    0.211932    0.520273    1.053191    11.00000   -1.20000
AFIX   0
C11   1    0.195719    0.597010    0.990142    11.00000    0.11871    0.09256 =
         0.05014   -0.01056    0.02880   -0.01838
AFIX  43
H11   2    0.187601    0.615922    1.053910    11.00000   -1.20000
AFIX   0
C12   1    0.188740    0.627110    0.896836    11.00000    0.09343    0.06700 =
         0.05709   -0.01449    0.02370   -0.00981
AFIX  43
H12   2    0.170949    0.666273    0.897193    11.00000   -1.20000
AFIX   0
C13   1    0.645102    0.621362    0.759138    11.00000    0.05120    0.09603 =
         0.05275   -0.01453    0.00599   -0.01224
AFIX 137
H13A  2    0.646835    0.661824    0.768830    11.00000   -1.50000
H13B  2    0.775494    0.608164    0.759509    11.00000   -1.50000
H13C  2    0.597082    0.603569    0.817112    11.00000   -1.50000
AFIX   0
PART 1
C14   1    0.336104    0.746601    0.532868    21.00000    0.09993    0.08871 =
         0.05900    0.00628    0.03550    0.01771
AFIX 137
H14A  2    0.470973    0.752059    0.567331    21.00000   -1.50000
H14B  2    0.293379    0.777616    0.484271    21.00000   -1.50000
H14C  2    0.322624    0.711620    0.492845    21.00000   -1.50000
AFIX   0
C15   1   -0.069872    0.738723    0.572931    21.00000    0.07630    0.07916 =
         0.08580    0.01597    0.00021   -0.00238
AFIX 137
H15A  2   -0.091882    0.703809    0.532892    21.00000   -1.50000
H15B  2   -0.103830    0.770203    0.524247    21.00000   -1.50000
H15C  2   -0.149546    0.739491    0.626646    21.00000   -1.50000
AFIX   0
C16   1    0.244069    0.805807    0.724892    21.00000    0.08938    0.06611 =
         0.07683    0.00242    0.01759    0.00256
C17   1    0.464313    0.804678    0.771626    21.00000    0.09370    0.06780 =
         0.14395   -0.01123   -0.03227   -0.01834
AFIX 137
H17A  2    0.499862    0.768532    0.805245    21.00000   -1.50000
H17B  2    0.497268    0.834286    0.824648    21.00000   -1.50000
H17C  2    0.534197    0.810507    0.714352    21.00000   -1.50000
AFIX   0
C18   1    0.101349    0.804562    0.806195    21.00000    0.11893    0.07075 =
         0.08669   -0.01741    0.04553   -0.00687
AFIX 137
H18A  2   -0.024690    0.790940    0.769546    21.00000   -1.50000
H18B  2    0.088139    0.842208    0.833112    21.00000   -1.50000
H18C  2    0.153241    0.779777    0.865692    21.00000   -1.50000
AFIX   0
C19   1    0.214610    0.859496    0.649822    21.00000    0.12074    0.05032 =
         0.14292    0.02742    0.00072   -0.00370
AFIX 137
H19A  2    0.272430    0.852860    0.588053    21.00000   -1.50000
H19B  2    0.276266    0.891703    0.689548    21.00000   -1.50000
H19C  2    0.077081    0.866826    0.625862    21.00000   -1.50000
AFIX   0
PART 2
SI1A  6    0.130070    0.751115    0.687670   -21.00000    0.05424    0.05369 =
         0.04734   -0.00083    0.02771    0.00237
C15A  1   -0.085318    0.730097    0.590905   -21.00000    0.06700    0.07015 =
         0.07219    0.01657    0.00813   -0.00181
AFIX 137
H15D  2   -0.047591    0.714636    0.527712   -21.00000   -1.50000
H15E  2   -0.167981    0.762580    0.570635   -21.00000   -1.50000
H15F  2   -0.155366    0.701856    0.622709   -21.00000   -1.50000
AFIX   0
C14A  1    0.306916    0.792978    0.633902   -21.00000    0.07023    0.05616 =
         0.06250    0.00609    0.01841   -0.00007
AFIX   3
H14D  2    0.419056    0.800378    0.690532   -21.00000   -1.50000
H14E  2    0.248086    0.828308    0.606382   -21.00000   -1.50000
H14F  2    0.347056    0.772418    0.576352   -21.00000   -1.50000
AFIX   0
C16A  1    0.035693    0.783510    0.795034   -21.00000    0.09116    0.07992 =
         0.08260   -0.00640    0.03450   -0.00052
C17A  1    0.186985    0.827095    0.844344   -21.00000    0.12281    0.10760 =
         0.10815    0.01311    0.02350    0.00680
AFIX 137
H17D  2    0.315540    0.813077    0.842509   -21.00000   -1.50000
H17E  2    0.177457    0.834098    0.918151   -21.00000   -1.50000
H17F  2    0.164104    0.861807    0.803707   -21.00000   -1.50000
AFIX   0
C19A  1   -0.143342    0.820364    0.731478   -21.00000    0.15710    0.12707 =
         0.13283   -0.01234    0.03551   -0.00169
AFIX 137
H19D  2   -0.102820    0.841166    0.674334   -21.00000   -1.50000
H19E  2   -0.184985    0.846469    0.780761   -21.00000   -1.50000
H19F  2   -0.250039    0.795649    0.701065   -21.00000   -1.50000
AFIX   0
C18A  1   -0.046808    0.736922    0.863042   -21.00000    0.14715    0.16067 =
         0.15906   -0.00062    0.02444   -0.00714
AFIX 137
H18D  2   -0.076334    0.703081    0.820277   -21.00000   -1.50000
H18E  2   -0.163907    0.750757    0.883101   -21.00000   -1.50000
H18F  2    0.049429    0.728474    0.927288   -21.00000   -1.50000
AFIX   0
HKLF 4


REM  mj23451_0m_a.res in P2(1)/n
REM wR2 = 0.3027, GooF = S = 1.071, Restrained GooF = 1.127 for all data
REM R1 = 0.0914 for 2690 Fo > 4sig(Fo) and 0.1222 for all 3968 data
REM 309 parameters refined using 186 restraints

END

WGHT      0.1667      2.4423

REM Highest difference peak  0.815,  deepest hole -0.644,  1-sigma level  0.081
Q1    1   0.2261  0.8489  0.5713  11.00000  0.05    0.81
Q2    1   0.4063  0.7677  0.5411  11.00000  0.05    0.68
Q3    1   0.2361  0.8623  0.6826  11.00000  0.05    0.36
Q4    1   0.4565  0.8056  0.8004  11.00000  0.05    0.36
Q5    1   0.3459  0.7352  0.4979  11.00000  0.05    0.35
Q6    1   0.4037  0.8075  0.7836  11.00000  0.05    0.31
;
_shelx_res_checksum                87386
_shelx_hkl_file
;
   1   0   0    0.90    1.00
  -1   0   0    1.90    0.80
  -1   0   0    0.70    1.10
  -3   0   0    1.60    2.30
  -3   0   0   -0.50    2.00
   3   0   0    3.40    1.90
   4   0   0 1353.26   83.59
   4   0   0 1395.26   82.69
  -4   0   0 1376.06   84.79
  -4   0   0 1284.67   82.99
   4   0   0 1422.56   83.79
  -4   0   0 1308.27   85.09
   5   0   0    2.40    2.70
  -5   0   0    9.00    4.20
   5   0   0    2.10    2.80
   5   0   0    0.50    1.50
   6   0   0  188.68   15.20
  -6   0   0  203.58   18.10
   6   0   0  202.28   15.50
   7   0   0    1.00    3.20
  -7   0   0   -1.60    6.50
  -7   0   0    1.10    6.50
   7   0   0   -1.70    2.90
  -8   0   0   19.90   13.30
   8   0   0    2.50    4.10
   8   0   0   -4.00    3.50
   1  -1   0 1538.25   92.49
  -1  -1   0 1465.45   92.39
  -1   1   0 1562.04   92.49
  -2  -1   0  941.41   58.39
   2  -1   0  905.21   58.19
   2  -1   0  956.40   58.29
  -2  -1   0  947.71   58.69
   2  -1   0 1016.50   58.89
  -2   1   0  930.51   60.19
   2   1   0  936.91   58.29
  -2   1   0  998.00   58.69
   2   1   0  945.41   58.19
   3  -1   0  383.86   24.90
   3  -1   0  381.36   25.00
   3  -1   0  402.56   25.50
  -3  -1   0  413.36   26.00
  -3   1   0  401.56   25.70
  -3   1   0  373.86   25.60
   3   1   0  398.66   25.20
   4  -1   0  467.15   31.30
  -4  -1   0  519.45   33.40
  -4  -1   0  489.55   31.50
   4  -1   0  495.45   30.80
   4  -1   0  498.75   32.00
   4  -1   0  503.85   32.10
   4   1   0  478.95   32.10
   4   1   0  515.45   31.30
   4   1   0  524.35   32.10
  -4   1   0  515.65   33.20
   5  -1   0  337.57   23.50
  -5  -1   0  361.46   25.50
   5   1   0  335.67   21.80
  -5   1   0  339.77   25.10
   5   1   0  344.97   23.60
   5   1   0  359.36   23.50
   6  -1   0    6.90    3.80
  -6  -1   0    6.40    5.90
   6  -1   0    1.40    3.20
  -6   1   0   10.40    5.90
   6   1   0    5.90    3.60
   6   1   0    5.80    3.20
   7  -1   0   18.40    4.90
  -7  -1   0   27.50    8.30
  -7  -1   0    7.50    6.60
   7  -1   0   19.00    5.20
  -7   1   0   35.80    8.50
   7   1   0   25.40    5.20
   7   1   0   17.30    4.40
  -8  -1   0    7.70   12.80
   8  -1   0   -1.80    3.80
   8  -1   0    3.60    3.50
  -8   1   0   -3.70   10.40
   8   1   0    1.90    4.00
   0  -2   0  715.73   42.30
   0   2   0  668.63   42.30
  -1  -2   0 2584.64  167.78
   1  -2   0 2694.63  167.98
   1   2   0 3130.69  168.38
  -1   2   0 2676.73  167.88
   2  -2   0 1735.43  119.59
  -2  -2   0 1963.50  119.79
   2  -2   0 1965.90  119.69
  -2  -2   0 1982.50  120.09
   2  -2   0 2048.10  120.39
   2  -2   0 2014.60  119.69
   2   2   0 2000.00  119.69
  -2   2   0 1912.71  120.39
  -2   2   0 2067.39  119.89
  -2   2   0 2014.10  120.19
   2   2   0 1966.10  119.49
  -3  -2   0 1713.63  105.49
   3  -2   0 1628.84  104.49
  -3  -2   0 1708.93  105.99
   3  -2   0 1705.33  104.69
   3  -2   0 1793.82  104.29
  -3  -2   0 1600.14  105.59
   3  -2   0 1695.63  105.39
   3   2   0 1765.22  105.09
   3   2   0 1748.03  104.39
  -3   2   0 1688.03  107.79
   3   2   0 1812.22  105.09
   4  -2   0  549.45   34.00
   4  -2   0  495.65   34.00
  -4  -2   0  469.75   32.50
  -4  -2   0  558.24   35.30
   4  -2   0  549.95   33.80
  -4  -2   0  515.55   35.80
   4  -2   0  509.35   32.20
   4   2   0  555.64   33.90
   4   2   0  543.85   34.00
   4   2   0  548.15   33.30
  -4   2   0  546.45   34.90
   5  -2   0   39.40    7.10
  -5  -2   0   28.70    9.10
  -5  -2   0   32.80    6.80
   5  -2   0   26.40    4.60
   5   2   0   32.40    5.10
  -5   2   0   41.30    7.60
   5   2   0   26.80    3.60
   5   2   0   28.90    5.00
  -6  -2   0  220.98   19.70
   6  -2   0  221.78   16.50
   6  -2   0  220.48   16.80
   6   2   0  219.28   16.60
   6   2   0  210.78   16.70
  -6   2   0  230.18   19.40
   7  -2   0    0.40    3.00
   7  -2   0    3.90    3.80
  -7  -2   0   -5.80    5.30
  -7  -2   0    3.10    7.00
  -7   2   0    6.00    7.30
   7   2   0   -0.70    3.40
   7   2   0    2.60    3.30
   8  -2   0   10.70    4.30
   8  -2   0   11.30    4.70
  -8  -2   0   24.90   10.60
   8   2   0   14.40    6.00
  -8   2   0   27.00   14.60
   0  -3   0    0.60    1.20
   0  -3   0    0.80    1.40
   0   3   0    0.00    1.50
   1  -3   0   69.29    6.00
  -1  -3   0   77.59    5.80
   1   3   0   84.89    6.90
  -1   3   0   67.49    5.70
   2  -3   0  692.83   44.40
   2  -3   0  816.02   44.40
  -2  -3   0  716.43   45.50
   2  -3   0  712.33   44.40
  -2  -3   0  710.33   45.00
   2  -3   0  693.83   44.60
   2  -3   0  715.83   45.30
   2   3   0  720.43   45.70
  -2   3   0  734.23   44.20
  -2   3   0  712.63   44.10
   2   3   0  703.93   44.20
   2   3   0  726.33   44.50
   3  -3   0    5.90    2.70
   3  -3   0    7.00    2.10
   3  -3   0    6.10    2.10
   3  -3   0    6.00    1.80
  -3  -3   0   11.40    3.80
  -3   3   0    1.60    2.20
  -3   3   0    6.80    3.40
   4  -3   0    5.20    2.40
  -4  -3   0    7.50    3.70
  -4  -3   0   10.20    4.70
   4  -3   0    3.70    3.00
   4  -3   0    7.20    2.30
   4   3   0    4.70    2.10
  -4   3   0   12.40    3.60
   4   3   0    7.10    2.50
   4   3   0   10.10    2.90
   5  -3   0   -0.80    2.40
  -5  -3   0    3.00    4.40
   5  -3   0   -1.40    2.20
   5   3   0    1.90    2.70
  -5   3   0    5.70    4.20
   5   3   0   -0.80    2.90
   5   3   0   -3.70    1.90
  -6  -3   0    7.50    5.10
   6  -3   0    1.40    3.00
  -6  -3   0   13.00    6.10
   6  -3   0    4.90    3.40
  -6   3   0   10.50    5.70
   6   3   0    5.60    3.70
   7  -3   0    2.70    3.40
  -7  -3   0    8.40    6.90
  -7  -3   0   13.40    7.70
   7  -3   0    6.50    4.00
   7   3   0    3.70    3.40
   7   3   0    3.10    4.10
  -7   3   0   10.90    7.30
   8  -3   0    2.10    4.40
   8  -3   0    1.80    4.00
  -8  -3   0    6.70    8.80
  -8   3   0   -7.20    8.30
  -8   3   0  -13.40   16.10
   8   3   0   12.50    5.70
   0  -4   0   67.69    5.80
   0  -4   0   88.69    6.20
   0   4   0   67.59    6.30
   1  -4   0 3344.97  202.88
   1  -4   0 3019.00  202.48
   1  -4   0 3266.07  202.78
  -1  -4   0 3619.74  203.78
  -1  -4   0 3558.44  203.48
   1  -4   0 3102.49  203.38
  -1  -4   0 3789.62  203.28
   1   4   0 3671.63  203.98
  -1   4   0 2922.71  203.18
  -1   4   0 3220.08  202.48
   2  -4   0    2.30    1.40
  -2  -4   0    5.90    2.70
   2  -4   0    3.80    1.00
  -2  -4   0    5.40    2.50
   2  -4   0    3.10    1.60
   2  -4   0    5.40    2.70
  -2   4   0    6.30    1.60
   2   4   0   -0.10    1.30
   2   4   0    5.90    3.40
   3  -4   0  152.38   10.90
   3  -4   0  139.29   10.40
   3  -4   0  146.89   12.10
  -3  -4   0  162.68   12.70
   3  -4   0  159.38   11.00
  -3  -4   0  162.28   12.20
  -3  -4   0  145.79   11.10
   3   4   0  164.18   10.80
  -3   4   0  141.09   13.70
   3   4   0  166.78   10.90
   3   4   0  176.28   11.30
  -3   4   0  146.69   11.10
   4  -4   0  107.49    8.40
   4  -4   0  100.39    9.00
   4  -4   0   88.29    9.40
   4  -4   0  115.99    9.00
  -4  -4   0  123.49   10.80
  -4  -4   0  132.19   11.60
   4   4   0  102.19    8.40
   4   4   0  115.29    8.80
  -4   4   0  134.09   10.10
   4   4   0  106.19    9.00
   5  -4   0   89.29    7.80
   5  -4   0   94.69    8.60
  -5  -4   0   78.09   12.60
  -5  -4   0   84.99   10.60
  -5  -4   0   88.49   11.10
   5   4   0   85.99    8.50
   5   4   0   89.69    7.50
  -5   4   0   92.39   10.20
   5   4   0  100.49    8.60
  -6  -4   0    5.90    5.40
   6  -4   0    3.40    3.40
   6  -4   0    5.30    3.50
  -6  -4   0    8.80    5.80
  -6   4   0   11.80    5.80
   6   4   0    7.10    3.70
   6   4   0    6.60    2.50
   6   4   0    1.90    3.00
  -7  -4   0   -4.00    4.80
  -7  -4   0    5.40    6.80
   7  -4   0    1.60    3.50
   7  -4   0   -0.60    3.20
   7   4   0    2.20    3.50
  -7   4   0    0.90    7.60
   8  -4   0   -0.30    4.40
  -8  -4   0  -14.80   16.10
  -8  -4   0   -4.60    7.20
   8  -4   0   -1.10    3.60
   8   4   0    2.70    3.60
  -8   4   0    5.60    8.70
   0  -5   0    0.90    2.00
   0  -5   0    2.00    2.00
   0  -5   0   -0.10    1.90
   0  -5   0    1.70    1.70
   0   5   0    0.60    2.80
   1  -5   0 1902.51  112.59
   1  -5   0 1692.43  113.19
   1  -5   0 1713.63  112.59
  -1  -5   0 2063.19  113.39
  -1  -5   0 2001.20  113.39
   1   5   0 1693.73  112.59
  -1   5   0 1776.22  112.39
   1   5   0 1959.60  113.89
   2  -5   0  122.09    9.30
  -2  -5   0  137.09   10.80
   2  -5   0  129.79    9.40
   2  -5   0  145.09    9.90
   2  -5   0  138.99   10.90
  -2  -5   0  147.39   10.60
   2  -5   0  120.99    8.90
  -2  -5   0  135.59   10.90
   2   5   0  153.58    9.70
   2   5   0  150.18    9.30
   2   5   0  154.78   12.00
  -2   5   0  140.69    9.40
  -2   5   0  134.99    9.40
   3  -5   0  197.18   14.20
  -3  -5   0  196.28   14.60
  -3  -5   0  215.98   16.00
   3  -5   0  212.38   14.40
   3  -5   0  191.38   13.60
   3  -5   0  210.28   15.90
  -3  -5   0  225.08   16.10
  -3  -5   0  213.78   15.50
  -3   5   0  195.48   14.30
  -3   5   0  201.28   14.80
   3   5   0  218.98   14.00
   3   5   0  219.88   14.30
   3   5   0  237.08   14.60
  -4  -5   0  118.09   13.10
   4  -5   0  114.19    9.50
   4  -5   0  122.99    9.90
  -4  -5   0  130.19   11.40
  -4  -5   0  131.19   12.00
   4  -5   0  118.99    8.90
   4  -5   0   92.79   10.20
   4   5   0  131.49    9.30
   4   5   0  129.09    9.30
   4   5   0  113.59    9.60
   5  -5   0   18.50    3.90
   5  -5   0   16.80    3.70
  -5  -5   0   19.10    5.60
  -5  -5   0   12.30    7.40
  -5  -5   0   23.90    7.70
   5   5   0   18.70    4.70
   5   5   0   16.30    3.90
   5   5   0   19.80    3.80
  -5   5   0   23.00    5.60
   6  -5   0   12.60    3.80
   6  -5   0   13.80    4.20
  -6  -5   0   23.20    7.00
  -6  -5   0   18.50    6.70
   6   5   0   19.60    3.50
   6   5   0   32.50    5.50
   6   5   0   21.70    5.30
  -6   5   0   14.90    7.10
   7  -5   0   -1.80    3.10
  -7  -5   0    5.70    6.70
   7  -5   0    2.80    3.40
   7   5   0    4.70    3.50
  -8  -5   0    4.60    7.20
   8  -5   0   -4.00    4.30
   8  -5   0    7.20    5.50
  -8  -5   0   13.00    9.90
  -8   5   0   16.10    9.30
   8   5   0   -0.30    3.50
  -8   5   0   17.30    9.70
   0  -6   0 9999.00  604.14
   1  -6   0  275.77   18.30
   1  -6   0  280.17   19.00
  -1  -6   0  294.47   19.80
   1  -6   0  288.77   19.90
  -1  -6   0  305.07   19.70
  -1  -6   0  300.97   19.30
   1  -6   0  316.07   19.00
  -1   6   0  276.17   19.10
   1   6   0  293.17   18.70
   2  -6   0  104.19    7.60
   2  -6   0  114.49    8.20
   2  -6   0  104.19    8.10
   2  -6   0  116.69   10.90
  -2  -6   0  129.19   10.10
   2  -6   0  121.79    9.00
  -2  -6   0  129.89    9.60
  -2  -6   0  115.39    9.70
   2   6   0  129.69    8.70
  -2   6   0  117.39    8.60
   2   6   0  135.19   11.40
  -2   6   0  112.39    8.80
   3  -6   0  436.06   30.40
   3  -6   0  502.75   31.50
  -3  -6   0  524.95   33.40
  -3  -6   0  532.15   33.30
   3  -6   0  468.35   33.00
   3  -6   0  468.75   31.20
   3   6   0  527.95   30.90
   3   6   0  572.24   31.50
  -3   6   0  447.96   31.30
  -3   6   0  443.36   31.50
  -4  -6   0    6.10    3.60
   4  -6   0    7.70    2.60
  -4  -6   0    3.40    1.80
   4  -6   0    3.50    3.10
  -4  -6   0    2.20    4.60
  -4  -6   0    8.90    4.10
   4  -6   0    5.80    3.60
  -4  -6   0   10.20    3.20
   4  -6   0    6.50    2.00
  -4   6   0   10.20    3.60
   4   6   0    6.60    2.80
   4   6   0    6.90    2.60
   4   6   0    6.50    2.40
  -5  -6   0  210.88   17.40
   5  -6   0  183.48   14.70
  -5  -6   0  184.68   17.60
   5  -6   0  204.78   13.90
  -5  -6   0  185.08   18.40
   5   6   0  184.48   14.90
   5   6   0  181.18   14.00
   5   6   0  221.08   14.70
  -5   6   0  196.78   16.40
  -6  -6   0   17.10    7.00
   6  -6   0    8.90    3.40
  -6  -6   0   10.50    6.70
   6  -6   0    7.80    3.70
   6   6   0   11.80    4.50
   6   6   0    9.20    3.00
  -6   6   0   -3.50    6.10
  -7  -6   0    6.90    5.60
   7  -6   0   11.90    4.40
   7  -6   0   13.50    3.90
   7   6   0   14.40    4.20
   8  -6   0   -0.60    3.10
  -8  -6   0    5.10    7.90
  -8  -6   0   15.20   10.40
   8   6   0    3.50    3.50
  -8   6   0  -10.70    9.40
   0  -7   0    0.90    2.80
   0  -7   0    3.70    2.70
   0  -7   0    2.10    2.50
   0   7   0   -0.60    3.20
   0   7   0    0.80    1.50
  -1  -7   0  184.98   13.40
   1  -7   0  180.38   12.70
  -1  -7   0  181.58   12.90
  -1  -7   0  215.88   13.40
   1  -7   0  169.58   11.80
  -1  -7   0  166.48   13.20
   1  -7   0  181.58   12.60
   1   7   0  192.88   14.70
   1   7   0  174.98   12.20
  -1   7   0  178.28   13.10
   2  -7   0  113.19    8.90
   2  -7   0  120.39    8.20
  -2  -7   0  140.99    9.70
   2  -7   0  108.39    8.60
  -2  -7   0  142.29   10.50
   2  -7   0  130.19    9.80
  -2  -7   0  139.19   11.00
   2  -7   0  120.69   10.80
  -2  -7   0  133.99   10.70
  -2   7   0  131.09    9.70
   2   7   0  110.99   16.50
   2   7   0  142.39    9.40
  -3  -7   0   20.60    6.00
  -3  -7   0   18.70    4.30
  -3  -7   0   19.60    3.30
   3  -7   0   15.60    2.20
   3  -7   0   15.70    2.90
   3  -7   0   20.80    5.40
   3   7   0   24.10    3.80
   3   7   0   16.90    6.20
   3   7   0   22.00    3.60
  -3   7   0   17.60    4.60
  -3   7   0   14.90    3.30
   4  -7   0   41.40    4.90
  -4  -7   0   39.40    7.00
  -4  -7   0   58.99    9.10
  -4  -7   0   30.10    4.00
  -4  -7   0   36.50    6.80
   4  -7   0   24.10    5.90
   4  -7   0   38.80    3.80
   4  -7   0   30.90    5.40
   4   7   0   36.20    5.40
  -4   7   0   33.80    6.00
   4   7   0   44.20    5.00
   4   7   0   41.30    5.00
  -5  -7   0  110.39   13.30
   5  -7   0   97.49    9.10
  -5  -7   0   89.49   11.70
  -5  -7   0   94.19   11.70
   5  -7   0   97.29    8.00
  -5   7   0  101.29   11.20
   5   7   0   97.49    8.70
   5   7   0  102.79    9.70
  -6  -7   0   35.80    8.60
   6  -7   0   37.20    5.50
   6  -7   0   44.20    7.10
  -6  -7   0   43.30   10.50
   6   7   0   49.80    7.30
  -6   7   0   60.59   10.10
   6   7   0   36.50    5.40
  -7  -7   0   -2.70    7.40
   7  -7   0    2.60    3.40
  -7  -7   0    4.20    6.30
   7  -7   0    0.50    3.40
  -7   7   0   -4.50    7.40
   7   7   0   -2.10    3.40
  -8  -7   0    4.70    6.80
  -8  -7   0   -7.60   13.30
   8  -7   0    4.30    3.60
   8   7   0    1.80    3.10
  -8   7   0   10.70    9.70
   0  -8   0   37.40    5.30
   0  -8   0   40.40    5.50
   0  -8   0   38.10    4.80
   0  -8   0   38.80    5.30
   0   8   0   34.20    6.40
   0   8   0   31.70    3.60
   1  -8   0  153.68   12.20
   1  -8   0  158.38   10.90
  -1  -8   0  151.38   11.30
   1  -8   0  135.29    9.90
   1  -8   0  148.59   11.20
  -1  -8   0  156.08   11.80
   1   8   0  146.99   13.10
  -1   8   0  144.59   11.60
   1   8   0  144.19   10.40
  -2  -8   0   14.50    3.20
   2  -8   0   15.60    4.20
   2  -8   0   11.60    2.30
  -2  -8   0   17.80    4.30
  -2  -8   0   13.30    4.00
   2  -8   0   12.30    3.50
  -2  -8   0   17.80    3.90
  -2   8   0    5.90    4.70
   2   8   0   18.40    3.20
  -2   8   0   13.70    3.60
   2   8   0   15.20    5.70
   3  -8   0   10.10    1.70
   3  -8   0    9.40    2.60
  -3  -8   0   13.70    2.90
  -3  -8   0   17.20    4.90
  -3  -8   0    8.60    4.40
  -3  -8   0   10.70    4.00
   3  -8   0    9.50    3.70
   3   8   0   13.40    6.00
   3   8   0   13.00    3.00
   3   8   0    9.00    2.60
  -3   8   0   11.90    3.20
  -4  -8   0  426.76   29.30
  -4  -8   0  487.65   32.40
   4  -8   0  412.26   32.60
  -4  -8   0  476.45   33.20
  -4  -8   0  430.96   32.50
   4  -8   0  444.86   30.30
   4  -8   0  438.76   30.70
   4  -8   0  489.05   29.10
  -4   8   0  483.85   31.50
   4   8   0  500.95   30.40
   4   8   0  490.25   30.50
   5  -8   0  155.98   11.00
  -5  -8   0  137.39   15.00
  -5  -8   0  153.38   15.30
   5  -8   0  149.19   12.50
   5   8   0  145.89   12.00
  -5   8   0  160.38   14.50
   5   8   0  150.58   12.60
  -6  -8   0  391.56   35.10
   6  -8   0  502.35   30.40
  -6  -8   0  474.85   35.50
   6   8   0  454.25   32.10
  -6   8   0  515.55   35.10
   6   8   0  470.45   30.90
   7  -8   0    2.60    4.00
  -7  -8   0  -10.70    7.60
  -7  -8   0   13.80    7.00
   7  -8   0    5.40    4.00
  -7   8   0   -3.00    7.80
   7   8   0    5.10    3.80
  -8  -8   0   16.20    8.20
   8  -8   0   25.60    5.40
   8   8   0   36.90    6.40
   0  -9   0    1.00    2.60
   0  -9   0    1.30    2.90
   0  -9   0   -1.90    3.10
   0  -9   0   -2.00    2.10
   0   9   0    1.80    1.70
   0   9   0    6.20    4.30
  -1  -9   0   45.10    5.70
   1  -9   0   65.29    7.20
  -1  -9   0   51.59    6.50
   1  -9   0   42.30    6.20
   1  -9   0   46.50    4.30
   1  -9   0   47.30    5.30
  -1  -9   0   52.69    6.50
   1   9   0   45.30    4.70
  -1   9   0   48.50    6.90
   1   9   0   58.79    8.50
  -2  -9   0  702.63   41.30
   2  -9   0  632.54   42.00
  -2  -9   0  613.74   41.50
   2  -9   0  586.84   40.20
  -2  -9   0  669.43   40.50
   2  -9   0  573.94   39.30
  -2  -9   0  654.53   41.50
   2   9   0  643.04   39.80
   2   9   0  613.64   42.60
  -2   9   0  614.04   40.60
   3  -9   0   53.79    7.60
   3  -9   0   64.09    8.40
  -3  -9   0   65.59    8.10
   3  -9   0   58.29    4.50
  -3  -9   0   68.99    7.90
   3  -9   0   58.79    5.80
  -3  -9   0   55.59    6.00
  -3  -9   0   52.99    7.50
   3   9   0   63.79    6.20
   3   9   0   64.59    6.10
   4  -9   0  286.67   17.30
   4  -9   0  252.37   19.60
  -4  -9   0  239.68   17.90
   4  -9   0  268.17   21.90
  -4  -9   0  283.37   22.00
  -4  -9   0  276.27   20.90
   4   9   0  246.28   21.40
  -4   9   0  279.37   20.10
   5  -9   0   19.00    3.10
  -5  -9   0   10.20    5.70
   5  -9   0   19.90    4.60
  -5  -9   0   17.50    6.90
   5   9   0   19.00    5.00
   5   9   0   21.00    4.40
  -6  -9   0    0.10    5.70
  -6  -9   0    8.50    6.90
   6  -9   0   -2.80    2.50
   6  -9   0   -1.70    3.30
   6   9   0    6.30    4.00
  -6   9   0   10.70    6.80
   6   9   0    2.50    3.30
   7  -9   0    2.80    3.90
  -7  -9   0   12.00    8.60
  -7  -9   0   -0.60    6.00
   7   9   0    9.40    4.60
  -7   9   0   18.70    9.00
   0 -10   0  189.48   15.80
   0 -10   0  188.78   14.90
   0 -10   0  197.48   14.80
   0 -10   0  227.68   15.80
   0  10   0  219.88   16.60
   0  10   0  200.78   13.80
   1 -10   0  768.52   52.69
   1 -10   0  886.81   54.59
  -1 -10   0  859.81   53.69
   1 -10   0  717.93   52.29
  -1 -10   0  978.30   54.09
  -1 -10   0  875.01   53.69
  -1  10   0  878.21   54.09
   1  10   0  828.62   54.99
   1  10   0  816.92   52.19
  -1  10   0  790.62   51.79
   2 -10   0  235.58   16.20
  -2 -10   0  252.97   18.40
  -2 -10   0  263.57   17.60
   2 -10   0  208.38   15.60
   2 -10   0  247.78   17.60
   2 -10   0  220.68   18.70
   2  10   0  267.77   16.90
  -2  10   0  246.78   18.00
   2  10   0  251.77   20.40
  -3 -10   0  584.84   39.70
   3 -10   0  543.05   36.90
  -3 -10   0  676.13   39.40
  -3 -10   0  542.65   39.20
   3 -10   0  631.34   35.70
   3 -10   0  547.35   37.90
  -3 -10   0  521.75   37.30
   3 -10   0  563.54   40.10
   3  10   0  638.24   37.50
   3  10   0  584.64   37.00
   3  10   0  574.94   40.80
  -3  10   0  542.55   38.10
   4 -10   0   89.99    8.30
  -4 -10   0   91.59   10.40
   4 -10   0   76.19   10.40
   4 -10   0   71.49   11.30
  -4 -10   0   75.49   10.20
   4 -10   0   91.39    6.40
   4  10   0   89.89    8.20
   4  10   0   78.89    8.20
  -4  10   0   91.79    9.60
  -5 -10   0    2.60    5.90
   5 -10   0    0.20    7.60
  -5 -10   0    2.60    5.10
   5 -10   0    1.00    3.00
   5  10   0    3.10    3.00
   5  10   0   -4.80    2.80
   6 -10   0   -0.40    3.20
  -6 -10   0    0.50    5.30
   6 -10   0    7.70    3.00
  -6 -10   0    3.30    6.60
   6  10   0    0.20    4.00
   6  10   0   -7.30    3.20
  -6  10   0    9.50    6.80
   7 -10   0    7.00    4.30
  -7 -10   0   -4.20    8.60
  -7 -10   0   -9.80    5.80
   7  10   0    5.40    3.60
  -7  10   0    7.80    8.60
   0 -11   0    1.40    4.00
   0 -11   0   -0.50    2.70
   0 -11   0    3.00    2.80
   0  11   0   -2.20    1.90
   0  11   0    1.60    4.40
   1 -11   0   89.09    8.10
   1 -11   0   85.09    9.50
  -1 -11   0   93.89    9.10
  -1 -11   0   91.79    8.70
   1 -11   0   76.19    9.20
   1 -11   0   79.89    6.60
  -1 -11   0   83.09    9.20
   1  11   0   89.99   11.10
  -1  11   0   83.29   10.00
  -1  11   0   78.09    7.30
   2 -11   0   36.90    6.30
   2 -11   0   41.00    4.50
  -2 -11   0   36.50    6.90
   2 -11   0   44.50    7.40
  -2 -11   0   35.70    5.60
  -2 -11   0   57.19    7.50
   2  11   0   49.30    9.30
  -2  11   0   38.90    8.30
   2  11   0   46.40    5.10
  -3 -11   0   17.20    5.50
  -3 -11   0   21.70    4.80
   3 -11   0   30.80    6.30
  -3 -11   0   29.90    6.10
   3 -11   0   24.80    6.80
   3 -11   0   26.70    2.80
   3 -11   0   22.20    3.90
  -3  11   0   21.90    5.40
   3  11   0   32.60    4.80
   3  11   0   22.90    7.90
   3  11   0   20.70    3.80
   4 -11   0   74.29    7.80
  -4 -11   0   81.89   10.30
  -4 -11   0   75.39   10.50
   4 -11   0   76.69   12.40
   4 -11   0   65.99   10.40
   4  11   0   82.49    8.10
   4  11   0   84.59    8.20
  -4  11   0   70.09    9.40
  -5 -11   0    6.10    5.60
   5 -11   0  -14.40    8.20
   5 -11   0    1.30    2.20
  -5 -11   0    7.80    5.90
   5 -11   0    5.00    3.20
  -5  11   0   -6.30    5.50
   5  11   0    2.80    3.30
   5  11   0    7.70    3.40
   6 -11   0   17.40    4.60
  -6 -11   0    6.10    7.60
  -6 -11   0   -0.40    5.50
  -6  11   0   -8.10    7.60
   6  11   0    9.20    4.40
  -7 -11   0    4.80    6.40
  -7 -11   0   16.60   10.40
   7 -11   0    8.80    4.50
   7  11   0   10.70    6.00
   7  11   0    2.30    3.40
  -7  11   0   10.30    9.40
   0 -12   0  400.26   30.10
   0 -12   0  465.45   30.40
   0 -12   0  493.15   31.90
   0 -12   0  384.96   31.10
   0  12   0  490.35   29.40
   0  12   0  491.65   32.90
   1 -12   0  662.43   43.10
  -1 -12   0  593.34   41.50
  -1 -12   0  592.44   41.90
  -1 -12   0  637.44   41.90
   1 -12   0  694.23   41.00
   1 -12   0  648.04   39.50
   1 -12   0  589.14   41.00
   1  12   0  636.34   40.20
   1  12   0  626.04   43.60
  -1  12   0  620.34   39.80
  -1  12   0  647.44   42.80
  -2 -12   0  181.98   15.00
   2 -12   0  187.18   13.50
  -2 -12   0  231.98   16.60
   2 -12   0  195.48   17.10
   2 -12   0  182.78   15.60
  -2 -12   0  186.28   16.00
  -2  12   0  195.78   16.20
   2  12   0  191.18   14.00
   2  12   0  172.08   17.80
  -3 -12   0  454.35   32.70
   3 -12   0  441.66   34.00
  -3 -12   0  517.75   32.90
  -3 -12   0  416.36   30.90
   3 -12   0  434.66   31.50
   3 -12   0  445.56   30.10
  -3  12   0  468.65   32.30
   3  12   0  457.25   29.90
   3  12   0  493.65   30.70
   3  12   0  466.75   34.80
  -4 -12   0  135.09   14.00
   4 -12   0  137.79   11.50
   4 -12   0  131.89   16.50
  -4 -12   0  125.49   11.80
  -4 -12   0  186.18   18.50
   4 -12   0  111.99   15.30
   4  12   0  138.79   11.40
  -4  12   0  133.99   13.40
   4  12   0  137.49   11.50
  -5 -12   0    8.90    6.40
   5 -12   0    6.50    3.20
   5 -12   0    4.90    9.70
  -5 -12   0   11.80    6.20
  -5  12   0    7.50    5.90
   5  12   0   11.80    4.20
   5  12   0    6.00    3.50
  -6 -12   0    0.50    7.70
  -6 -12   0   10.00    6.20
   6 -12   0    6.00    3.70
  -6  12   0   -1.60    7.60
   6  12   0    2.80    3.60
   6  12   0    3.30    4.20
  -7 -12   0    7.30   11.40
   7 -12   0   20.00    5.20
  -7 -12   0   34.70   10.40
   7  12   0   12.80    5.00
   0 -13   0    1.20    3.50
   0 -13   0   -0.30    4.00
   0 -13   0    2.50    3.40
   0  13   0   -2.00    4.90
   0  13   0    0.60    2.60
   1 -13   0   19.70    6.10
  -1 -13   0   15.50    6.40
   1 -13   0   23.10    6.10
  -1 -13   0   24.30    5.60
  -1 -13   0   16.90    4.90
   1 -13   0   18.80    4.70
   1 -13   0   20.30    3.20
   1  13   0   15.70    3.70
   1  13   0   19.50    7.30
  -1  13   0   12.20    3.60
  -1  13   0   12.30    5.80
  -2 -13   0   36.40    7.30
  -2 -13   0   39.20    7.80
   2 -13   0   46.00    7.90
   2 -13   0   39.40    4.70
   2 -13   0   32.60    7.60
  -2 -13   0   34.90    6.20
  -2  13   0   29.10    6.70
  -2  13   0   40.30    6.40
   2  13   0   31.10   10.30
   2  13   0   39.80    5.20
   3 -13   0   11.60    6.30
  -3 -13   0    7.50    5.40
   3 -13   0    0.80    2.60
  -3 -13   0   -6.30    4.70
  -3 -13   0   10.50    4.20
   3 -13   0   10.10    5.80
  -3  13   0   -0.30    4.30
   3  13   0    3.20    2.60
   3  13   0    7.40    8.10
   4 -13   0   -6.40    6.30
  -4 -13   0    3.20    4.40
   4 -13   0    2.80    3.10
  -4 -13   0    6.40    4.80
   4 -13   0    3.60    6.30
  -4 -13   0    0.30    5.40
   4  13   0    1.60    2.50
  -4  13   0    3.80    4.40
   4  13   0    1.20    3.80
  -5 -13   0    1.80    5.70
   5 -13   0   15.50    9.90
  -5 -13   0   15.20    7.80
   5 -13   0    3.80    3.70
   5  13   0    7.00    3.50
  -5  13   0    0.90    6.00
   5  13   0   11.40    4.10
  -6 -13   0   14.90    7.40
  -6 -13   0   14.10    9.50
   6 -13   0    6.20    3.80
  -6  13   0   27.70    8.50
   6  13   0   19.30    4.70
   6  13   0   15.90    4.50
  -7 -13   0    0.40    6.70
  -7 -13   0   -1.20   17.90
   7 -13   0   10.50    4.70
   7  13   0   12.60    5.10
  -7  13   0  -20.60   13.20
   7  13   0   15.90    5.20
   0 -14   0 1635.94  109.39
   0 -14   0 1755.52  111.49
   0  14   0 1793.62  112.39
   0  14   0 1858.01  108.59
   1 -14   0    2.30    1.90
   1 -14   0   -3.40    3.70
   1 -14   0    0.40    5.00
  -1 -14   0    5.00    4.20
  -1 -14   0   -2.30    3.30
   1 -14   0   -1.10    3.00
  -1 -14   0   -5.50    5.80
  -1  14   0   -3.00    4.60
  -1  14   0   -5.50    3.10
   1  14   0    4.10    6.30
   1  14   0    0.70    3.00
  -2 -14   0  368.96   26.60
  -2 -14   0  387.06   27.70
  -2 -14   0  386.76   28.30
   2 -14   0  369.06   24.30
   2 -14   0  334.67   26.30
   2  14   0  333.87   29.30
   2  14   0  372.56   25.00
  -2  14   0  344.77   24.80
  -2  14   0  398.06   28.20
  -3 -14   0   13.40    9.60
   3 -14   0   -0.50    5.70
  -3 -14   0   11.20    4.80
   3 -14   0   10.90    6.70
  -3 -14   0   11.70    6.10
   3 -14   0    3.20    2.90
   3  14   0   13.60    4.20
  -3  14   0   11.00    5.40
   3  14   0   -5.10   13.90
   4 -14   0   16.80    7.90
  -4 -14   0   15.50    7.10
   4 -14   0    6.20    6.50
  -4 -14   0   19.10    6.60
  -4 -14   0   20.30    7.10
   4 -14   0   13.70    3.90
   4  14   0   24.60    5.20
   4  14   0   19.30    4.80
  -4  14   0   18.70    7.20
  -5 -14   0   74.69   13.50
  -5 -14   0   73.39   12.20
   5 -14   0   62.59   17.20
   5 -14   0   54.99    7.90
  -5  14   0   66.69   12.80
   5  14   0   64.39    8.10
   5  14   0   70.89    8.10
  -6 -14   0   17.30    8.50
  -6 -14   0    4.70   10.80
   6 -14   0   14.30    4.90
   6  14   0   14.60    4.50
  -6  14   0    2.60    9.60
   6  14   0   11.90    4.60
  -7 -14   0   30.00   14.50
  -7 -14   0    5.80    7.20
   7 -14   0    1.30    3.80
   7  14   0   -1.90    4.10
   7  14   0   -6.40    4.80
   0 -15   0    2.50    4.20
   0 -15   0   -3.00    1.90
   0 -15   0    3.30    4.00
   0  15   0   -3.60    2.90
   0  15   0    2.70    5.70
  -1 -15   0    0.80    3.90
   1 -15   0    1.30    2.00
   1 -15   0    3.50    5.50
  -1 -15   0   -2.00    3.20
   1 -15   0    2.40    3.60
   1  15   0    6.40    6.40
  -1  15   0    6.60    5.60
   1  15   0    3.20    2.90
  -1  15   0    0.70    3.50
  -2 -15   0  108.99   22.20
  -2 -15   0  130.09   12.80
   2 -15   0  139.69   10.50
  -2 -15   0  117.59   15.00
   2 -15   0  141.99   15.30
   2  15   0  119.49   11.00
  -2  15   0  151.98   15.00
   2  15   0  131.59   16.80
   3 -15   0   25.90    8.20
   3 -15   0   16.80    4.00
  -3 -15   0   15.00    7.40
  -3 -15   0   15.40    7.00
   3 -15   0    9.10    6.70
  -3 -15   0   20.40    6.30
   3  15   0   17.80    3.80
   3  15   0   10.80    9.80
  -3  15   0   17.30    7.00
   3  15   0   17.90    5.10
  -4 -15   0   53.99   10.70
  -4 -15   0   36.60    8.60
   4 -15   0   38.50   10.70
  -4 -15   0   47.90    8.90
   4 -15   0   56.59    6.90
   4  15   0   42.00    6.60
  -4  15   0   53.49   10.50
   4  15   0   55.19    7.10
  -5 -15   0   10.40    9.00
  -5 -15   0    9.10    6.40
   5 -15   0   10.50   13.10
   5 -15   0   18.80    5.00
  -5  15   0   14.00    7.70
   5  15   0    6.80    3.20
   5  15   0   11.30    4.40
  -6 -15   0    3.90   11.10
  -6 -15   0    4.00    7.40
   6 -15   0    3.70    3.60
   6  15   0    5.20    3.10
  -6  15   0   11.70    9.00
   6  15   0    2.30    3.70
  -7 -15   0    5.30    6.40
   7 -15   0    1.70    3.50
   7  15   0    1.20    3.60
   7  15   0   -0.40    5.10
   0 -16   0  418.16   24.00
   0 -16   0  331.57   25.90
   0 -16   0  346.37   28.30
   0  16   0  361.36   24.80
   0  16   0  348.97   29.50
   1 -16   0  456.65   36.80
  -1 -16   0  520.55   35.90
   1 -16   0  575.84   34.60
   1 -16   0  505.35   32.20
  -1 -16   0  480.75   36.10
   1  16   0  506.45   33.20
  -1  16   0  486.55   33.00
   1  16   0  469.65   37.80
  -1  16   0  477.35   37.20
   2 -16   0   15.20    6.50
  -2 -16   0    9.20    7.70
  -2 -16   0   25.40    6.40
   2 -16   0   13.70    3.30
  -2 -16   0    9.60    5.80
   2 -16   0   23.40    7.60
   2  16   0    7.10    8.50
   2  16   0   14.80    4.70
  -2  16   0   17.40    7.10
   2  16   0   19.50    3.90
  -3 -16   0  275.37   22.90
  -3 -16   0  302.27   25.40
   3 -16   0  302.47   20.80
   3 -16   0  232.38   23.10
  -3 -16   0  259.37   23.50
   3 -16   0  273.97   26.00
  -3  16   0  333.17   25.40
   3  16   0  289.37   20.30
   3  16   0  337.47   21.80
  -4 -16   0   17.00    6.80
   4 -16   0   24.10    5.20
   4 -16   0    3.20    8.00
  -4  16   0   28.80    8.90
   4  16   0   23.60    5.50
   4  16   0   26.30    5.40
   5 -16   0   18.90    5.00
  -5 -16   0   10.00    7.30
   5 -16   0    4.60   14.80
  -5 -16   0   11.40    9.70
   5  16   0    4.80    3.20
   5  16   0   10.00    4.20
  -5  16   0    8.20    9.10
  -6 -16   0   13.70   13.70
   6 -16   0   10.80    4.30
  -6 -16   0    6.10    7.60
   6  16   0    6.30    4.20
   6  16   0    6.40    3.70
  -6  16   0   12.00   10.00
  -7 -16   0  -12.50    6.40
   7 -16   0    1.10    3.50
   7  16   0    3.80    6.10
   7  16   0   -4.20    3.40
   0 -17   0   -0.40    2.40
   0 -17   0   -4.10    3.80
   0 -17   0    1.90    5.00
   0  17   0    2.40    6.40
   0  17   0   -0.10    3.60
   1 -17   0    1.60    5.40
  -1 -17   0   -0.80    3.90
   1 -17   0    1.40    2.30
   1 -17   0    3.40    4.00
  -1 -17   0    2.70    4.10
   1  17   0   -1.60    6.90
   1  17   0    3.20    3.60
  -1  17   0    5.30    6.10
  -1  17   0   -1.40    4.30
   2 -17   0   11.80    7.00
  -2 -17   0   10.00    5.20
  -2 -17   0    9.80    6.10
  -2 -17   0   22.30   10.10
   2 -17   0   12.90    3.50
   2  17   0   21.60    5.20
   2  17   0   15.90    4.00
  -2  17   0   21.70    7.60
   2  17   0    7.60    9.00
  -3 -17   0  -10.10    8.20
   3 -17   0   12.10    4.00
  -3 -17   0   10.80    6.60
   3 -17   0    6.20    7.40
  -3 -17   0   16.60    6.20
   3  17   0    4.10   11.10
   3  17   0    9.70    4.20
   3  17   0    3.10    2.90
  -3  17   0    5.80    6.60
  -4 -17   0   64.89   12.70
  -4 -17   0   44.50   11.40
   4 -17   0   74.09   15.50
   4 -17   0   50.99    7.40
  -4  17   0   84.49   12.80
   4  17   0   62.39    7.50
   4  17   0   69.99    8.60
  -5 -17   0    4.10    7.60
   5 -17   0    9.10   17.50
   5 -17   0    3.10    3.60
  -5 -17   0  -12.10   11.20
  -5  17   0   -4.50    8.20
   5  17   0    5.80    3.30
   5  17   0    6.50    4.50
  -6 -17   0   10.00    7.60
  -6 -17   0    1.60   16.40
   6 -17   0    2.10    3.70
   6  17   0    0.40    3.20
  -6  17   0  -10.20    9.70
   6  17   0   -2.20    3.80
   0 -18   0  345.87   25.60
   0 -18   0  359.26   22.70
   0 -18   0  326.17   28.00
   0  18   0  316.97   29.10
   0  18   0  327.47   23.80
   1 -18   0   28.00    4.40
  -1 -18   0   23.50    7.20
   1 -18   0   27.50    8.50
  -1 -18   0   22.70    7.30
   1 -18   0   33.60    7.70
  -1  18   0   25.60    6.20
  -1  18   0   21.90    8.30
   1  18   0   39.50    6.40
   1  18   0   23.20    9.90
  -2 -18   0  108.29   12.90
  -2 -18   0  105.89   13.30
   2 -18   0  117.09    9.60
   2 -18   0   95.39   13.90
   2  18   0  112.59   16.70
   2  18   0   82.49    8.80
  -2  18   0  108.69   17.20
   2  18   0  107.79   10.70
   3 -18   0   62.29   13.50
  -3 -18   0   94.49   12.50
  -3 -18   0   84.09   13.00
   3 -18   0  113.29    9.60
   3  18   0   94.89   10.10
  -3  18   0  107.09   15.40
   3  18   0   96.19    9.10
   4 -18   0    5.20    3.30
  -4 -18   0    3.40    6.40
  -4 -18   0   -9.30   11.80
   4 -18   0   11.10    8.80
   4  18   0    9.60    4.40
  -4  18   0   12.30    7.50
   4  18   0    3.00    3.40
   5 -18   0   24.30   21.60
  -5 -18   0   14.40    8.60
   5 -18   0   26.20    5.70
   5  18   0   30.00    5.70
  -5  18   0    8.50   11.90
   5  18   0   24.90    5.80
   6 -18   0   14.50    4.60
  -6 -18   0  -13.90   35.50
  -6 -18   0    9.80    7.80
   6  18   0    8.20    4.50
   6  18   0    8.10    4.20
   0 -19   0   -0.40    4.70
   0 -19   0    1.40    2.80
   0 -19   0    1.70    5.40
   0  19   0   -1.30    7.00
   0  19   0   -2.60    4.30
   1 -19   0   44.30    5.90
   1 -19   0   56.89    9.20
   1 -19   0   41.30   10.70
  -1 -19   0   42.50    9.80
  -1 -19   0   36.00    8.20
   1  19   0   40.30    5.40
  -1  19   0   38.40    7.10
   1  19   0   42.50    7.10
  -1  19   0   42.70   17.40
   1  19   0   31.70   10.40
  -2 -19   0  148.09   15.60
  -2 -19   0  125.09   15.20
   2 -19   0  150.18   11.60
   2 -19   0  130.59   17.20
   2  19   0   97.19   18.50
   2  19   0  116.29   10.80
  -2  19   0  159.28   18.80
   2  19   0  154.98   12.80
  -3 -19   0   10.40    7.50
   3 -19   0    0.20    2.70
   3 -19   0    1.60    7.70
  -3 -19   0   -3.80    4.90
   3  19   0   12.50   14.30
   3  19   0    1.60    3.10
   3  19   0    0.80    3.60
  -3  19   0   -1.30    6.40
   4 -19   0   20.20    5.30
  -4 -19   0    7.90    7.00
  -4 -19   0  -21.90   16.60
   4 -19   0   15.80   11.00
  -4  19   0   22.50   10.00
   4  19   0   14.30    5.40
  -5 -19   0  -21.50   25.00
   5 -19   0   11.30    4.20
  -5 -19   0   13.40    7.70
  -5  19   0    1.50   10.10
   5  19   0   12.00    5.30
   5  19   0    8.00    3.60
  -6 -19   0    8.50    6.50
   6 -19   0    5.30    4.10
   6  19   0    9.80    3.70
   6  19   0    0.60    4.10
   0 -20   0  631.84   43.40
   0 -20   0  676.73   40.50
   0 -20   0  560.44   46.40
   0  20   0  617.44   48.30
   0  20   0  621.64   41.90
  -1 -20   0  111.09   13.60
   1 -20   0  129.39   10.50
  -1 -20   0  119.99   15.30
   1 -20   0  134.99   13.80
   1 -20   0   97.69   15.70
  -1  20   0   96.29   17.40
  -1  20   0  114.39   12.10
   1  20   0  132.99   12.20
   1  20   0  103.19   20.00
  -2 -20   0   95.99   12.30
   2 -20   0  109.49    9.40
  -2 -20   0  100.39   13.60
   2  20   0   75.19    8.30
  -2  20   0   93.09   16.10
   2  20   0  104.69   10.40
   2  20   0   76.39   16.40
  -3 -20   0  117.59   15.20
   3 -20   0  127.69   20.50
   3 -20   0  170.58   12.90
  -3  20   0  173.38   20.60
   3  20   0  144.69   13.50
   3  20   0  132.69   11.70
   4 -20   0    9.40   13.30
   4 -20   0   20.20    5.10
  -4 -20   0   21.00    7.90
  -4  20   0   38.10   11.20
   4  20   0   18.00    4.30
   4  20   0   30.30    6.70
  -5 -20   0   -1.40    6.00
   5 -20   0    2.90    4.20
   5  20   0    4.00    3.60
  -5  20   0   15.90   11.20
   5  20   0    3.40    4.30
   6 -20   0   -1.10    3.80
  -6 -20   0    7.60    6.40
   6  20   0    9.00    4.00
   6  20   0   -5.20    3.90
   0 -21   0   -1.90    2.60
   0 -21   0    3.60    7.00
   0 -21   0   -3.40    4.80
   0  21   0   -3.50    4.80
   0  21   0    6.80    8.20
  -1 -21   0    0.80    6.90
   1 -21   0    6.00    7.00
  -1 -21   0   11.60    3.60
   1 -21   0    2.00    2.80
   1 -21   0    2.30    4.90
  -1 -21   0   13.70    6.00
  -1  21   0   -2.80    6.40
  -1  21   0   -8.40    8.80
   1  21   0   -7.10    9.70
   1  21   0    7.20    4.90
   2 -21   0    3.50    3.10
  -2 -21   0   -9.40    7.60
  -2 -21   0    2.20    5.30
   2 -21   0    0.10    7.50
   2  21   0   -2.60    4.20
   2  21   0  -16.00   11.00
   2  21   0   -2.50    3.40
  -2  21   0    9.00    8.30
  -3 -21   0   -7.40    9.80
   3 -21   0    7.70   10.60
  -3 -21   0    7.60    6.20
   3 -21   0   17.80    7.10
   3  21   0   17.20    6.40
   3  21   0  -14.70   20.80
  -3  21   0   22.20   10.50
   3  21   0    4.00    3.60
  -4 -21   0    0.90    5.10
   4 -21   0    5.20    3.50
   4 -21   0   17.30   13.40
   4  21   0    5.10    4.30
  -4  21   0    4.90    9.60
   4  21   0   -2.10    3.50
  -5 -21   0    0.70    5.10
   5 -21   0   14.20    5.10
   5  21   0    8.90    4.10
  -5  21   0   -4.50   11.80
   5  21   0    6.40    4.80
   0 -22   0   35.50   10.90
   0 -22   0   39.70    6.10
   0 -22   0   38.90    9.00
   0  22   0   24.60   13.10
   0  22   0   37.00    7.60
   1 -22   0   22.10    6.90
  -1 -22   0   25.10    8.80
   1 -22   0   11.40    8.40
  -1 -22   0    7.90    6.10
  -1  22   0   -5.10    7.50
   1  22   0    9.30   11.00
   1  22   0   16.50    5.30
  -1  22   0    7.00    8.80
  -2 -22   0   44.10   11.30
  -2 -22   0   26.00   10.10
   2 -22   0   32.60   11.30
   2  22   0   44.70    6.50
  -2  22   0   30.10   12.90
   2  22   0   38.30    7.20
   2  22   0   31.70   15.90
   3 -22   0   14.00    4.10
  -3 -22   0   -0.10   13.00
  -3 -22   0    1.90    5.50
   3 -22   0    6.60   12.00
   3  22   0    4.90    4.20
   3  22   0   12.50    5.30
  -3  22   0   21.90   11.10
  -4 -22   0   15.50    6.80
   4 -22   0   29.10    5.30
   4  22   0   21.60    4.60
  -4  22   0   34.70   12.30
   4  22   0   18.00    5.40
  -5 -22   0    6.60    8.10
   5 -22   0   -5.70    3.80
   5  22   0    6.00    4.20
   5  22   0    2.20    5.70
  -5  22   0    5.10   12.90
   0 -23   0    3.00    5.60
   0 -23   0   -2.40    2.90
   0  23   0    4.20    6.00
   0  23   0    6.00   10.20
  -1 -23   0    0.20    3.20
   1 -23   0   -5.10    7.80
   1 -23   0    4.10    4.00
  -1 -23   0   -0.90    6.70
  -1  23   0   -3.80    9.10
   1  23   0   -1.60    5.20
  -1  23   0   -2.80    8.20
   1  23   0    8.20   12.00
   2 -23   0    9.20    8.70
  -2 -23   0   -2.40    9.80
  -2 -23   0   -4.20    2.70
  -2 -23   0   10.10    7.10
   2 -23   0    5.40    3.50
  -2  23   0   -6.90    8.80
   2  23   0  -14.90   15.40
   2  23   0    1.70    4.50
  -3 -23   0   -0.90    5.00
   3 -23   0   19.20   13.60
   3 -23   0    3.10    3.30
   3  23   0    0.90    4.50
   3  23   0   10.30    4.20
  -3  23   0   -3.70   10.20
   4 -23   0    0.40    3.80
  -4 -23   0   -1.20    5.40
   4  23   0    0.80    5.10
  -4  23   0  -14.30   11.30
   4  23   0    6.20    4.40
  -5 -23   0    8.30    7.60
   5 -23   0    7.60    4.20
   5  23   0    3.80    3.90
   5  23   0    9.80    5.00
   0 -24   0   31.40    7.80
   0 -24   0   36.70    5.70
   0 -24   0    8.50    9.60
   0  24   0   21.10    8.20
   0  24   0   31.00   13.50
  -1 -24   0   -1.80    5.20
  -1 -24   0    6.30    3.80
  -1 -24   0    1.90    9.10
   1 -24   0   11.70    4.00
   1 -24   0    8.10    9.80
   1  24   0    1.80    5.30
  -1  24   0   11.00   10.80
   1  24   0   20.50   14.00
  -2 -24   0   -5.40   13.00
  -2 -24   0   11.50    3.80
   2 -24   0   -4.10   12.20
  -2 -24   0    8.90    6.70
   2  24   0   -1.90    5.00
  -2  24   0  -12.30   11.00
  -3 -24   0   -2.50    5.40
  -3 -24   0   10.50    4.00
   3 -24   0   15.20    4.90
  -3  24   0   -5.30   11.00
   3  24   0    3.00    4.50
   4 -24   0   11.00    7.20
  -4 -24   0    0.60    6.00
   4  24   0    4.60    5.90
   0 -25   0   -0.80    5.80
   0 -25   0   -3.20    3.10
   0 -25   0   -0.10   10.70
   0  25   0   19.20    7.10
   0  25   0    4.00   15.10
  -1 -25   0    8.20   14.30
   1 -25   0    1.90    3.30
   1 -25   0    3.70   10.70
  -1 -25   0   -3.60    5.40
  -1 -25   0    4.20    3.70
  -1  25   0   -2.20   10.90
   1  25   0    8.30   15.30
   1  25   0    0.10    5.40
  -2 -25   0   50.09    6.90
  -2 -25   0   33.60    9.80
   2 -25   0   58.39    7.50
   2  25   0   11.80   23.50
   2  25   0   35.50    7.50
  -2  25   0   44.80   14.20
  -3 -25   0    0.90    3.50
  -3 -25   0    3.70    6.60
   3 -25   0    1.10    3.90
  -3  25   0   -7.20   12.00
   3  25   0    4.30    4.80
  -4 -25   0    2.10    3.50
  -4 -25   0    3.30    5.60
   4 -25   0    2.70    4.20
   4  25   0   -0.70    4.70
   0 -26   0   -0.60    5.70
   0 -26   0   10.90    4.20
   0  26   0   15.90    8.50
   0  26   0  -13.60   13.70
   1 -26   0   18.00    5.30
  -1 -26   0   11.60    4.70
  -1 -26   0   17.30    7.60
  -1  26   0   32.20   13.90
   1  26   0   25.50   17.80
   1  26   0    2.10    6.80
  -2 -26   0    3.00    3.60
   2 -26   0    1.60    3.80
  -2 -26   0   -1.20    5.40
   2  26   0   -0.10   34.90
   2  26   0   -2.70    4.90
  -2  26   0   -0.90   12.20
  -3 -26   0   19.70    5.00
   3 -26   0   25.20    5.40
  -3 -26   0   15.20    7.90
  -3  26   0   22.20   16.10
   3  26   0   15.00    5.70
   0 -27   0    3.40    3.90
   0 -27   0   -0.60    5.40
   0  27   0  -11.30   14.80
   0  27   0   -6.70    9.20
  -1 -27   0   12.70    7.80
  -1 -27   0    4.80    6.10
  -1  27   0    6.80   13.60
   1  27   0   26.50   22.60
   1  27   0   16.50   10.80
   2 -27   0    2.40    4.10
  -2 -27   0   -1.70    4.10
  -2 -27   0    8.20    6.60
   2  27   0   -2.10    5.10
  -3 -27   0    1.50    5.80
  -3 -27   0    7.40    5.00
   3 -27   0   17.10    5.10
   3  27   0   -0.10    4.70
   0 -28   0    0.90    4.30
   0  28   0  -13.00   17.30
  -1 -28   0   -3.60    4.40
   1 -28   0    3.20    4.00
  -1 -28   0   -2.20    5.70
   1  28   0   -1.30    7.30
  -1  28   0   -9.70   14.60
   2 -28   0   -0.80    4.00
  -2 -28   0   -6.50    4.50
  -2 -28   0   -2.50    5.60
   2  28   0   -1.40    5.40
  -8   0   1  -11.90    8.30
   8   0  -1    2.70    4.10
  -8   0   1    0.00    7.70
   8   0  -1    0.80    3.40
   7   0  -1   36.70    6.20
   7   0  -1   33.80    6.30
  -7   0   1   30.80    8.80
  -7   0   1   32.80   10.50
   6   0  -1    0.20    3.10
   6   0  -1    1.10    3.20
  -6   0   1   -0.80    4.30
   5   0  -1   58.39    9.50
   5   0  -1   71.19    7.00
  -5   0   1   68.59    8.40
  -4   0   1    2.30    2.70
   4   0  -1    3.40    1.80
   4   0  -1    0.60    1.90
   4   0  -1    2.30    1.10
   4   0  -1   -2.50    1.70
   3   0  -1  184.68   12.80
  -3   0   1  177.48   12.50
   3   0  -1  180.78   11.50
   3   0  -1  183.38   12.30
  -2   0   1   -0.10    1.20
  -2   0   1   -3.10    1.90
   2   0  -1   -0.10    1.10
   2   0  -1    0.70    0.70
   2   0  -1    0.40    1.30
  -2   0   1    1.70    1.80
   1   0  -1 1289.87   75.69
  -1   0   1 1185.08   75.59
   0   0   1   -0.70    1.10
   2   0   1    3.10    1.20
  -2   0  -1   -0.50    2.10
   2   0   1   -1.70    1.40
   2   0   1   -0.70    1.60
   3   0   1  600.34   36.90
  -3   0  -1  580.24   38.10
   3   0   1  576.54   36.90
  -3   0  -1  600.54   38.20
   4   0   1   96.09    8.30
   4   0   1  103.49    8.40
  -4   0  -1  117.39   11.20
   5   0   1  205.88   13.80
  -5   0  -1  218.58   18.00
   5   0   1  211.88   15.40
   5   0   1  204.58   15.40
   6   0   1   -2.40    3.10
   6   0   1   -0.30    2.90
  -6   0  -1   -4.10    5.50
  -7   0  -1   36.30   13.80
  -7   0  -1   53.49   13.20
   7   0   1   22.60    4.80
   7   0   1   34.60    5.90
   8   0   1    0.20    3.90
  -8   0  -1    2.40    9.40
  -8   0  -1   -6.30    6.80
   8   0   1   -0.80    3.10
   8  -1  -1   11.30    4.20
  -8  -1   1   16.80    9.10
  -8  -1   1   -5.00    7.60
   8  -1  -1    8.10    4.70
   8   1  -1    9.50    4.00
  -8   1   1   19.40   12.60
  -8   1   1    5.00    8.70
   7  -1  -1   40.60    6.20
   7  -1  -1   34.50    6.30
  -7  -1   1   38.10   10.30
  -7  -1   1   45.70    9.40
  -7   1   1   33.80    8.70
   7   1  -1   33.40    6.20
   7   1  -1   21.70    5.10
  -7   1   1   34.40   10.80
  -6  -1   1   51.39    8.80
   6  -1  -1   30.20    5.40
   6  -1  -1   35.10    6.00
   6   1  -1   29.90    5.60
  -6   1   1   53.49    9.20
   6   1  -1   42.50    6.60
  -5  -1   1   91.39    9.80
   5  -1  -1   91.19   10.30
   5  -1  -1   89.89    8.30
   5   1  -1   89.49    8.30
  -5   1   1   89.89    9.50
   5   1  -1   85.19    8.10
   4  -1  -1   18.20    3.20
   4  -1  -1   25.40    3.80
   4  -1  -1   27.00    3.50
  -4  -1   1   23.80    4.60
   4   1  -1   18.20    3.30
   4   1  -1   23.90    3.10
   4   1  -1   19.30    3.40
  -4   1   1   26.70    4.80
   3  -1  -1  339.87   22.20
   3  -1  -1  360.66   21.90
  -3  -1   1  342.17   22.70
   3   1  -1  353.36   21.80
   3   1  -1  369.16   21.80
   3   1  -1  356.26   22.40
  -3   1   1  322.27   22.30
   2  -1  -1 1183.08   66.69
   2  -1  -1 1066.89   66.79
   2  -1  -1 1153.28   66.89
   2  -1  -1 1255.37   68.19
  -2  -1   1 1004.60   67.59
  -2  -1   1 1037.90   66.99
   2   1  -1 1055.19   66.79
   2   1  -1 1037.90   66.79
  -2   1   1 1062.29   67.89
   2   1  -1 1108.09   66.59
  -1  -1   1   36.80    3.00
   1  -1  -1   41.50    3.90
  -1   1   1   32.90    3.60
  -1  -1  -1  521.75   34.30
   1  -1   1  557.74   33.70
  -1   1  -1  573.94   34.50
   1   1   1  547.65   34.50
   2  -1   1   15.00    2.40
   2  -1   1   16.40    2.40
  -2  -1  -1   18.90    3.50
   2  -1   1   13.20    2.30
   2  -1   1   16.30    2.20
   2   1   1   12.90    2.40
   2   1   1   13.90    2.10
   3  -1   1 1462.25   88.59
   3  -1   1 1475.25   88.99
   3  -1   1 1383.36   88.39
  -3  -1  -1 1486.95   89.79
   3   1   1 1516.05   89.39
   3   1   1 1478.85   88.59
  -3   1  -1 1327.07   89.49
   4  -1   1   51.89    5.40
   4  -1   1   53.79    5.50
  -4  -1  -1   53.39    8.20
  -4  -1  -1   55.69    7.40
  -4   1  -1   64.99   10.20
  -4   1  -1   47.80    7.30
   4   1   1   58.19    5.60
   4   1   1   53.19    5.60
   5  -1   1    1.70    1.50
  -5  -1  -1   -4.30    8.40
   5  -1   1    2.80    2.80
   5  -1   1    2.10    2.60
   5   1   1   -0.80    2.80
  -5   1  -1    5.90    4.70
   5   1   1   -0.10    2.80
  -6  -1  -1  279.17   23.20
   6  -1   1  270.47   19.30
   6  -1   1  254.27   19.00
   6   1   1  247.08   19.10
   6   1   1  266.67   19.20
  -6   1  -1  271.07   22.60
   7  -1   1    7.40    3.50
   7  -1   1    2.40    3.20
  -7  -1  -1    8.00    9.40
  -7  -1  -1    6.70    6.20
  -7   1  -1   -8.00   10.50
   7   1   1    3.50    3.40
   7   1   1    2.80    3.50
  -8  -1  -1   20.10    9.90
   8  -1   1    2.50    3.40
   8  -1   1    1.60    3.90
  -8  -1  -1    7.90    7.90
  -8   1  -1   -8.40    7.40
   8   1   1    2.40    3.80
  -8   1  -1   17.90    9.90
  -8  -2   1   13.60    9.00
   8  -2  -1   19.70    5.10
  -8  -2   1    6.50    9.30
   8  -2  -1   10.50    5.40
  -8   2   1   17.10   10.10
  -8   2   1    6.10    9.00
   8   2  -1   13.40    4.90
   7  -2  -1    9.20    3.70
  -7  -2   1    5.20    6.90
   7  -2  -1   18.10    4.70
  -7  -2   1   16.10    6.60
  -7   2   1   -5.10    6.50
   7   2  -1   16.00    4.30
   7   2  -1   16.30    4.90
  -6  -2   1  163.18   15.00
   6  -2  -1  149.79   12.30
  -6  -2   1  140.69   15.70
   6  -2  -1  136.89   12.40
   6   2  -1  146.79   12.50
   6   2  -1  146.69   12.50
  -6   2   1  164.18   14.70
  -5  -2   1   61.89    8.40
   5  -2  -1   56.79    6.60
   5  -2  -1   54.19    6.50
   5   2  -1   58.99    6.70
   5   2  -1   58.19    4.80
   5   2  -1   58.19    6.50
  -5   2   1   65.89    7.80
   4  -2  -1  180.18   13.30
   4  -2  -1  181.98   13.10
   4  -2  -1  180.38   12.70
  -4  -2   1  194.68   15.80
  -4  -2   1  207.08   14.50
  -4   2   1  166.58   15.70
   4   2  -1  182.98   13.30
   4   2  -1  199.48   12.50
   4   2  -1  191.68   13.20
   3  -2  -1  658.43   42.30
   3  -2  -1  665.83   43.80
  -3  -2   1  701.53   43.10
   3  -2  -1  680.43   42.10
   3   2  -1  669.13   42.80
  -3   2   1  636.24   42.40
   3   2  -1  725.53   42.20
   3   2  -1  727.73   41.90
   2  -2  -1    7.30    2.80
  -2  -2   1    6.10    2.00
   2  -2  -1    7.80    1.50
   2  -2  -1    4.20    1.40
  -2  -2   1    5.90    2.20
   2   2  -1    2.50    1.50
   2   2  -1    5.50    1.50
   2   2  -1    2.40    1.20
   0  -2  -1 1384.26   80.89
   0  -2   1 1201.68   80.99
   0  -2  -1 1322.37   80.49
   0   2   1 1332.37   80.79
   0   2  -1 1395.86   81.09
   1  -2   1  285.17   17.40
  -1  -2  -1  302.37   17.90
  -1  -2  -1  229.68   17.30
  -1   2  -1  277.67   17.80
   1   2   1  278.57   18.30
   2  -2   1 1606.64   97.19
  -2  -2  -1 1579.14   97.89
  -2  -2  -1 1576.04   97.79
   2  -2   1 1586.24   96.89
   2  -2   1 1572.74   97.09
   2   2   1 1615.64   97.19
   2   2   1 1557.04   96.79
  -2   2  -1 1645.04   97.79
   3  -2   1   95.79    7.20
   3  -2   1   99.99    7.90
   3  -2   1   83.79    7.20
   3  -2   1   95.29    7.00
  -3   2  -1   84.59    8.20
   4  -2   1  170.08   12.30
  -4  -2  -1  176.08   14.30
   4  -2   1  175.28   12.60
  -4  -2  -1  148.79   14.60
   4   2   1  186.28   12.50
  -4   2  -1  164.68   14.10
  -4   2  -1  177.18   15.10
   4   2   1  177.08   12.70
  -5  -2  -1  116.89   12.60
   5  -2   1  122.29   10.00
  -5  -2  -1   96.69   14.60
   5  -2   1  102.89   12.50
   5   2   1  127.79   10.10
   5   2   1  122.09   10.20
   5   2   1  119.49    9.00
  -5   2  -1  121.79   12.50
   6  -2   1    8.20    3.70
   6  -2   1    3.70    3.10
  -6  -2  -1    6.40    6.80
  -6   2  -1    9.00    6.30
   6   2   1   12.10    4.00
   6   2   1    9.20    3.50
   7  -2   1   -5.30    3.10
  -7  -2  -1    0.10    4.40
   7  -2   1   -2.60    3.10
   7   2   1   -6.10    2.60
   7   2   1   -1.20    3.40
  -8  -2  -1    1.50    9.70
   8  -2   1   -5.80    4.20
  -8  -2  -1   -2.60    6.80
   8  -2   1   -1.70    3.20
  -8   2  -1   -9.60    9.80
  -8   2  -1   -2.10    7.40
   8   2   1    1.50    3.60
  -8  -3   1    0.90    8.90
   8  -3  -1    0.70    4.80
  -8  -3   1  -22.50   12.10
   8  -3  -1    1.90    3.40
   8   3  -1    2.10    3.40
  -8   3   1   -0.40    8.10
  -7  -3   1    0.70    6.50
  -7  -3   1    8.80    7.40
   7  -3  -1    4.40    3.60
   7  -3  -1   -3.00    2.80
   7   3  -1    0.40    3.30
  -7   3   1    7.00    6.50
   7   3  -1    4.90    3.80
  -6  -3   1    8.90    6.10
   6  -3  -1   14.00    4.40
  -6  -3   1   20.40    6.40
   6  -3  -1    8.30    3.60
   6   3  -1   13.60    4.40
   6   3  -1   13.90    4.10
  -6   3   1   18.40    6.20
   5  -3  -1   20.30    3.90
   5  -3  -1   17.20    3.70
  -5  -3   1   21.70    5.60
  -5  -3   1   15.70    8.10
  -5   3   1   25.00    5.20
   5   3  -1   20.20    3.00
   5   3  -1   14.40    3.70
   5   3  -1   24.50    4.30
  -4  -3   1   15.60    4.20
  -4  -3   1    8.20    5.50
   4  -3  -1    6.60    2.30
   4  -3  -1   11.40    2.70
   4  -3  -1    8.50    2.40
   4   3  -1   11.80    3.20
   4   3  -1    8.90    2.20
   4   3  -1    8.30    2.60
  -4   3   1   11.30    5.60
   3  -3  -1  169.58   14.70
  -3  -3   1  189.68   13.50
   3  -3  -1  174.78   12.20
   3  -3  -1  176.98   12.50
   3  -3  -1  190.98   12.30
  -3  -3   1  183.58   14.20
   3   3  -1  198.18   11.90
   3   3  -1  210.18   12.80
   3   3  -1  192.68   12.50
  -3   3   1  168.48   11.90
   3   3  -1  193.78   12.30
  -3   3   1  169.18   12.00
  -2  -3   1  174.88   12.10
   2  -3  -1  158.88   11.10
   2  -3  -1  181.78   13.00
   2  -3  -1  176.28   11.40
   2   3  -1  176.88   11.30
   2   3  -1  162.98   11.40
   2   3  -1  185.58   11.40
  -1  -3   1  969.60   61.69
   1  -3  -1 1014.40   62.39
   1   3  -1 1000.80   61.29
   1   3  -1 1100.49   62.49
  -1   3   1  952.00   62.19
   0  -3  -1   -0.10    1.40
   0  -3   1    2.50    2.00
   0  -3  -1   -0.40    1.00
   0   3  -1    0.20    1.90
   0   3   1    2.00    1.30
   0   3   1    0.70    1.80
   1  -3   1 3770.52  250.87
  -1  -3  -1 4168.08  251.77
  -1  -3  -1 4376.86  251.17
  -1   3  -1 3890.01  251.07
   1   3   1 4527.25  251.87
   2  -3   1   95.59    7.10
   2  -3   1  110.39    8.00
  -2  -3  -1  103.99    8.20
   2  -3   1  103.49    7.80
   2  -3   1   88.49    6.70
  -2  -3  -1   99.69    6.30
   2  -3   1   98.89    7.30
   2   3   1   97.89    9.10
   2   3   1   99.99    6.90
  -2   3  -1   97.59    8.00
   2   3   1  105.59    7.60
   3  -3   1  392.16   25.70
   3  -3   1  372.96   26.40
   3  -3   1  380.66   26.00
  -3  -3  -1  432.36   27.50
   3  -3   1  404.86   26.10
  -3  -3  -1  424.06   27.70
   3  -3   1  397.56   26.40
   3   3   1  443.26   26.30
   3   3   1  428.16   25.90
  -4  -3  -1  228.38   15.90
  -4  -3  -1  210.18   16.30
   4  -3   1  186.88   13.60
   4  -3   1  179.58   13.10
   4   3   1  167.28   13.10
   4   3   1  174.28   13.60
   4   3   1  192.78   13.30
  -5  -3  -1   33.30    7.30
   5  -3   1   21.80    4.30
  -5  -3  -1   17.70    8.10
   5  -3   1   28.40    5.90
   5   3   1   27.10    5.20
   5   3   1   27.20    4.80
  -5   3  -1   21.50    6.40
  -6  -3  -1    1.40    5.40
   6  -3   1   -2.70    2.60
   6  -3   1   -2.40    2.50
  -6  -3  -1    4.90    5.70
   6   3   1    3.30    3.50
   6   3   1   -0.10    2.90
  -6   3  -1   -3.30    5.20
   6   3   1    1.70    2.40
   7  -3   1   39.80    6.20
  -7  -3  -1   41.90   10.50
   7  -3   1   26.50    5.10
   7   3   1   30.70    5.70
   7   3   1   32.60    5.90
   8  -3   1   -5.30    4.80
  -8  -3  -1    8.90   10.10
   8  -3   1    0.10    3.20
  -8  -3  -1    7.00    8.30
  -8   3  -1    3.90    8.70
  -8   3  -1    0.20   10.20
   8   3   1    0.70    3.40
   8  -4  -1   24.60    4.90
  -8  -4   1   15.20   11.30
   8  -4  -1   22.40    5.30
  -8  -4   1   39.00   20.40
   8   4  -1   12.50    5.10
  -8   4   1   35.00   11.90
   7  -4  -1   -0.50    3.50
   7  -4  -1   -1.30    3.10
  -7  -4   1    6.80    6.90
  -7  -4   1   -2.70    5.50
   7   4  -1    2.00    3.00
  -7   4   1   -5.10    6.00
  -6  -4   1  202.98   18.70
  -6  -4   1  181.18   18.80
   6  -4  -1  209.18   15.50
   6  -4  -1  199.78   15.90
   6   4  -1  190.88   16.00
   6   4  -1  224.88   16.10
  -6   4   1  235.58   17.80
  -5  -4   1   23.20    6.50
   5  -4  -1    7.20    3.40
   5  -4  -1   21.50    3.90
  -5  -4   1   16.80    5.50
   5  -4  -1   16.90    3.80
   5   4  -1   17.90    3.20
  -5   4   1   20.00    4.90
   5   4  -1   17.00    3.90
   5   4  -1   16.40    4.00
  -4  -4   1  317.47   22.80
   4  -4  -1  304.17   20.50
  -4  -4   1  319.17   21.90
   4  -4  -1  329.27   20.30
   4  -4  -1  277.07   22.00
   4  -4  -1  311.97   20.10
  -4  -4   1  312.27   22.70
   4   4  -1  301.47   20.60
  -4   4   1  254.37   21.10
   4   4  -1  331.57   20.40
   4   4  -1  315.57   20.10
   3  -4  -1  184.88   13.10
  -3  -4   1  207.48   14.60
  -3  -4   1  197.08   15.30
   3  -4  -1  177.38   15.00
   3  -4  -1  194.68   13.40
  -3  -4   1  198.78   15.00
   3  -4  -1  196.18   13.50
   3   4  -1  226.18   13.80
   3   4  -1  213.68   13.40
  -2  -4   1 1584.84   95.69
   2  -4  -1 1609.44   95.99
   2  -4  -1 1410.46   93.89
  -2  -4   1 1469.35   95.29
  -2  -4   1 1558.34   94.99
   2  -4  -1 1512.75   94.29
   2  -4  -1 1619.24   94.39
   2   4  -1 1616.94   94.19
   2   4  -1 1632.24   94.39
   2   4  -1 1481.65   94.29
   1  -4  -1  422.16   25.80
  -1  -4   1  376.66   26.30
  -1  -4   1  409.36   26.30
   1  -4  -1  413.96   27.00
   1   4  -1  448.56   27.30
   1   4  -1  418.66   25.80
   0  -4   1   48.90    5.20
   0  -4  -1   58.29    5.00
   0   4  -1   61.79    5.80
   0   4   1   47.30    4.60
   0   4   1   56.89    5.40
  -1  -4  -1  997.20   59.79
  -1  -4  -1 1050.59   59.69
   1  -4   1  919.01   59.49
  -1  -4  -1 1107.09   59.19
   1  -4   1  818.72   59.09
   1  -4   1  828.62   58.89
  -1  -4  -1 1013.90   59.79
  -1   4  -1  877.11   60.39
   1   4   1 1075.09   60.59
  -2  -4  -1  223.98   15.20
   2  -4   1  211.78   14.60
  -2  -4  -1  221.38   13.40
  -2  -4  -1  215.78   14.80
   2  -4   1  190.68   13.20
   2  -4   1  211.38   13.90
   2  -4   1  211.38   13.70
   2  -4   1  187.88   14.30
   2   4   1  214.38   13.50
   2   4   1  216.88   15.90
  -2   4  -1  203.68   14.50
  -3  -4  -1  689.93   43.80
   3  -4   1  649.34   41.50
   3  -4   1  682.73   42.30
   3  -4   1  677.03   42.10
  -3  -4  -1  669.53   43.30
   3  -4   1  658.23   42.00
   3  -4   1  646.44   42.80
   3   4   1  696.63   41.80
   3   4   1  674.43   42.10
  -3   4  -1  674.93   43.20
   4  -4   1   12.20    1.60
   4  -4   1   16.10    2.90
   4  -4   1   15.50    3.50
  -4  -4  -1   14.70    4.90
   4  -4   1   12.50    3.00
  -4   4  -1   15.30    4.50
   4   4   1   16.10    3.30
   4   4   1    8.70    2.90
   4   4   1   17.60    3.40
  -5  -4  -1  127.79   15.40
   5  -4   1  155.88   11.40
   5  -4   1  139.49   11.90
  -5  -4  -1  151.58   14.60
   5   4   1  136.39   12.10
  -5   4  -1  143.79   14.20
   5   4   1  163.58   11.90
   5   4   1  155.58   11.30
  -6  -4  -1   16.60    8.20
   6  -4   1   13.70    3.80
  -6  -4  -1   13.30    6.60
   6  -4   1    7.30    4.00
   6   4   1    9.00    2.90
   6   4   1   11.10    3.70
  -6   4  -1   19.40    7.30
   6   4   1    5.00    3.20
  -7  -4  -1    0.10    9.60
   7  -4   1    8.30    3.70
  -7  -4  -1    7.70    6.40
   7  -4   1    3.90    3.70
   7   4   1    3.30    3.80
  -7   4  -1    6.40   10.30
   8  -4   1   -0.30    3.20
  -8  -4  -1    0.20    6.90
   8   4   1    6.00    3.60
  -8   4  -1    3.30    8.30
  -8   4  -1  -25.30   14.40
   8  -5  -1   -2.20    4.20
  -8  -5   1    1.90   11.50
   8  -5  -1   -0.50    3.80
  -8  -5   1   -3.50    7.70
   8   5  -1   -1.10    4.30
  -8   5   1  -10.30    9.20
  -8   5   1    8.70    9.60
  -7  -5   1    6.60    6.90
   7  -5  -1    5.10    3.50
  -7  -5   1   -6.20    5.80
   7  -5  -1    2.60    3.10
  -7   5   1   -0.80    6.40
   7   5  -1    3.60    3.40
   6  -5  -1   38.30    5.50
  -6  -5   1   30.80    7.00
   6  -5  -1   29.70    5.40
  -6   5   1   36.10    7.60
   6   5  -1   26.70    4.20
   6   5  -1   48.30    6.90
   6   5  -1   48.50    6.70
  -5  -5   1    9.40    4.80
   5  -5  -1    3.00    2.30
  -5  -5   1    6.70    4.40
   5  -5  -1    4.10    2.50
   5  -5  -1    0.10    3.40
   5   5  -1    6.30    3.40
  -5   5   1    5.80    4.00
   5   5  -1    2.60    2.80
   5   5  -1    5.60    2.50
   4  -5  -1  210.88   17.10
   4  -5  -1  217.38   15.10
   4  -5  -1  218.28   14.60
   4  -5  -1  214.48   15.00
  -4  -5   1  219.08   17.50
  -4  -5   1  212.28   17.10
  -4  -5   1  221.58   16.70
   4   5  -1  210.78   15.20
   4   5  -1  197.48   14.30
   4   5  -1  225.78   14.80
  -4   5   1  194.28   15.90
   4   5  -1  243.78   15.00
   3  -5  -1  314.77   21.10
   3  -5  -1  330.07   21.20
  -3  -5   1  317.47   23.00
   3  -5  -1  312.87   20.70
  -3  -5   1  323.57   22.30
   3  -5  -1  312.67   23.20
  -3  -5   1  313.17   22.70
   3   5  -1  337.17   21.00
   3   5  -1  344.87   21.40
   3   5  -1  350.56   20.60
   3   5  -1  329.87   21.10
  -2  -5   1  105.99    8.90
   2  -5  -1  109.79    7.70
   2  -5  -1  111.69    9.70
   2  -5  -1  114.49    8.00
   2  -5  -1   99.49    7.20
  -2  -5   1  120.99    9.40
  -2  -5   1  108.89    8.80
   2   5  -1  113.59    7.90
   2   5  -1  108.29    7.80
   2   5  -1  109.59    9.90
  -1  -5   1 1973.50  124.19
   1  -5  -1 2050.59  124.29
   1  -5  -1 2240.78  123.19
   1  -5  -1 1992.50  123.29
   1  -5  -1 1935.11  122.69
   1   5  -1 2062.19  124.49
  -1   5   1 1966.10  122.49
   1   5  -1 1986.80  123.29
   0  -5   1 1576.34  105.69
   0  -5  -1 1672.13  105.29
   0  -5  -1 1701.23  105.69
   0  -5   1 1662.03  105.19
   0  -5  -1 1851.51  104.99
   0   5   1 1778.02  105.69
   0   5  -1 1848.22  106.19
   1  -5   1  147.99   11.00
   1  -5   1  159.68   12.00
  -1  -5  -1  168.08   12.10
   1  -5   1  169.68   11.50
  -1  -5  -1  196.98   11.70
   1  -5   1  149.09   10.90
  -1  -5  -1  185.88   12.30
  -1  -5  -1  194.48   12.20
   1   5   1  170.58   13.50
  -1   5  -1  154.88   12.20
   2  -5   1  617.14   39.40
  -2  -5  -1  647.64   38.20
   2  -5   1  587.34   38.20
  -2  -5  -1  643.94   39.80
   2  -5   1  567.54   38.20
  -2  -5  -1  586.64   39.50
  -2  -5  -1  635.54   39.40
   2  -5   1  607.94   38.70
  -2   5  -1  589.64   39.10
   2   5   1  649.34   40.50
   2   5   1  649.74   38.00
   3  -5   1    3.40    1.40
   3  -5   1    3.90    2.30
   3  -5   1    5.60    3.20
   3  -5   1   -2.70    2.60
   3  -5   1    1.10    1.70
  -3   5  -1    1.40    2.60
   3   5   1   -4.80    6.60
   4  -5   1   47.90    6.70
   4  -5   1   65.79    5.50
  -4  -5  -1   66.79    9.90
   4  -5   1   55.09    6.00
  -4  -5  -1   70.79    8.50
   4   5   1   61.69    5.90
   4   5   1   49.70    6.30
   4   5   1   67.99    6.00
  -4   5  -1   58.89    7.40
  -5  -5  -1   66.99   10.40
   5  -5   1   60.39    7.10
  -5  -5  -1   67.79   11.60
   5  -5   1   58.69    6.20
  -5  -5  -1   80.09   10.50
   5   5   1   58.39    6.50
  -5   5  -1   50.09    9.30
   5   5   1   66.09    7.80
   5   5   1   77.19    7.20
   6  -5   1   57.59    7.10
  -6  -5  -1   56.49   11.70
  -6  -5  -1   30.30   12.10
   6  -5   1   51.79    6.00
  -6  -5  -1   42.50    9.60
   6   5   1   55.59    7.10
   6   5   1   48.80    6.90
   6   5   1   46.80    5.50
  -6   5  -1   59.29   10.20
  -7  -5  -1   45.70   10.90
  -7  -5  -1   31.50   10.10
   7  -5   1   29.50    5.70
   7  -5   1   39.00    5.80
   7   5   1   20.50    4.90
  -7   5  -1   28.40   10.30
  -8  -5  -1   -4.10    6.60
   8  -5   1   -1.80    3.20
   8   5   1    2.00    3.70
  -8   5  -1    1.60    9.20
  -8  -6   1    2.10   11.00
   8  -6  -1    4.20    6.80
  -8  -6   1    5.40    7.20
   8  -6  -1    2.40    4.80
   8   6  -1   10.80    4.70
  -8   6   1   -0.40    9.70
  -8   6   1    5.70    9.70
   7  -6  -1    8.80    3.90
  -7  -6   1   20.00    9.60
   7  -6  -1   23.00    4.10
  -7  -6   1   14.70    6.40
   7   6  -1   16.80    4.60
  -7   6   1   -1.90    7.50
  -6  -6   1    6.30    5.40
  -6  -6   1   10.30    6.20
   6  -6  -1    8.70    3.20
   6  -6  -1    7.00    3.80
   6   6  -1    4.60    3.30
   6   6  -1    5.50    2.90
  -6   6   1    2.70    5.60
  -5  -6   1   84.39   10.70
   5  -6  -1   79.69    8.20
   5  -6  -1   91.79    7.70
  -5  -6   1   87.79   10.60
  -5   6   1   87.29    9.30
   5   6  -1   87.39    7.70
   5   6  -1   87.99    8.40
   5   6  -1   83.19    8.40
  -4  -6   1   35.60    6.60
   4  -6  -1   35.90    3.80
  -4  -6   1   44.90    6.80
   4  -6  -1   37.40    4.70
   4  -6  -1   34.30    5.40
   4  -6  -1   31.30    6.30
   4   6  -1   26.10    3.80
   4   6  -1   37.20    5.00
   4   6  -1   37.80    4.50
   4   6  -1   38.00    4.60
   3  -6  -1   19.00    5.10
  -3  -6   1   13.00    3.90
  -3  -6   1   23.60    5.10
   3  -6  -1   18.40    3.20
   3  -6  -1   14.10    2.20
   3  -6  -1   12.90    2.60
  -3  -6   1   25.60    7.20
   3   6  -1    8.10    2.40
   3   6  -1   13.80    2.80
   3   6  -1   17.20    2.80
   2  -6  -1   11.50    2.40
  -2  -6   1   15.00    3.60
   2  -6  -1   13.00    1.60
  -2  -6   1   16.10    3.60
   2  -6  -1   10.10    2.00
   2  -6  -1   24.60    4.70
   2   6  -1    9.10    2.10
   2   6  -1   14.50    2.50
   2   6  -1    9.60    4.30
  -1  -6   1 1186.88   73.19
   1  -6  -1 1234.48   72.49
  -1  -6   1 1102.89   73.09
   1  -6  -1 1196.98   72.29
   1  -6  -1 1243.98   72.59
   1  -6  -1 1182.78   73.89
   1   6  -1 1115.19   72.39
   1   6  -1 1212.28   74.29
   0  -6  -1 8808.82  523.65
   0  -6   1 8826.32  523.65
   0  -6   1 7825.12  524.05
   0   6   1 9303.17  524.35
   0   6  -1 8562.24  523.15
   1  -6   1   81.69    6.50
  -1  -6  -1  111.29    8.20
  -1  -6  -1  100.39    8.10
  -1  -6  -1   93.19    7.30
  -1  -6  -1  111.99    7.60
   1  -6   1   82.09    6.40
   1  -6   1   85.19    7.90
   1  -6   1   96.39    8.00
   1   6   1  102.99    9.70
  -1   6  -1   86.49    8.20
   2  -6   1  110.89    8.40
   2  -6   1  111.69    8.50
  -2  -6  -1  130.99   10.10
  -2  -6  -1  128.59   10.00
   2  -6   1  103.09    9.60
  -2  -6  -1  134.29    8.70
  -2  -6  -1  121.69   10.10
  -2   6  -1  115.79    9.60
   3  -6   1   29.60    3.80
   3  -6   1   33.50    4.50
  -3  -6  -1   39.00    6.40
   3  -6   1   38.30    5.40
  -3  -6  -1   37.80    5.80
  -3  -6  -1   30.80    3.50
  -3  -6  -1   31.80    3.20
   3  -6   1   40.30    5.50
   3  -6   1   29.30    3.00
   3   6   1   37.10    3.80
  -3   6  -1   35.70    5.40
   3   6   1   25.70    7.10
   4  -6   1  274.87   18.00
   4  -6   1  253.97   19.90
  -4  -6  -1  270.97   21.70
  -4  -6  -1  260.77   21.30
   4  -6   1  272.37   19.00
  -4  -6  -1  286.57   21.10
   4   6   1  295.17   18.60
   4   6   1  279.47   19.20
   4   6   1  280.17   18.90
  -5  -6  -1  331.07   26.40
  -5  -6  -1  296.07   25.50
   5  -6   1  305.87   22.50
  -5  -6  -1  328.07   25.20
   5  -6   1  325.27   21.50
   5   6   1  329.17   22.10
   5   6   1  351.66   22.30
   5   6   1  315.17   22.80
  -5   6  -1  325.67   24.80
  -6  -6  -1   26.50    8.10
  -6  -6  -1  -11.10   10.00
   6  -6   1   18.40    4.80
   6  -6   1   13.20    3.40
  -6  -6  -1   14.40    7.00
   6   6   1   14.30    4.70
  -6   6  -1    8.40    6.80
   6   6   1    8.50    3.30
   7  -6   1   -2.60    3.70
  -7  -6  -1   -3.30    7.40
   7  -6   1    4.90    3.30
  -7  -6  -1    8.40    5.80
   7   6   1   -3.50    2.80
  -7   6  -1   15.00    8.80
   8  -6   1   -0.20    3.20
  -8  -6  -1    0.00    7.30
   8   6   1   -5.60    3.50
  -8   6  -1   -0.70    9.30
  -8  -7   1   18.50   10.90
  -8  -7   1  -10.50    6.90
   8  -7  -1   -2.70    3.70
   8   7  -1   -0.10    3.00
  -8   7   1    5.20   10.40
  -7  -7   1   29.40   14.20
   7  -7  -1    3.30    3.70
  -7  -7   1    5.70    6.50
   7  -7  -1   13.60    3.90
   7   7  -1    5.00    3.60
  -6  -7   1   70.19   11.70
  -6  -7   1   68.49   10.50
   6  -7  -1   69.59    8.30
   6  -7  -1   78.09    7.20
  -6   7   1   80.79   10.80
   6   7  -1   60.39    8.20
   6   7  -1   65.19    6.70
   5  -7  -1  213.98   13.60
   5  -7  -1  190.78   17.50
  -5  -7   1  171.48   16.70
   5  -7  -1  186.48   14.40
   5  -7  -1  166.78   14.50
  -5  -7   1  204.28   17.00
   5   7  -1  174.78   13.60
   5   7  -1  184.18   14.30
  -5   7   1  176.08   15.10
  -4  -7   1   94.29    9.90
  -4  -7   1   90.89    9.90
   4  -7  -1   94.89    7.80
   4  -7  -1   87.29   10.30
   4  -7  -1   95.79    7.00
   4  -7  -1   99.89    8.70
   4   7  -1   89.89    7.70
   4   7  -1   83.59    7.90
  -4   7   1   88.69    7.90
   4   7  -1   77.09    6.70
  -4   7   1  102.29    9.10
  -3  -7   1   -4.50    3.30
   3  -7  -1    2.70    1.40
  -3  -7   1    3.50    3.20
   3  -7  -1    7.10    2.80
   3  -7  -1    3.00    1.80
   3   7  -1    3.00    2.00
  -3   7   1    7.80    2.00
   3   7  -1    5.20    2.40
   3   7  -1    7.00    5.40
  -3   7   1    4.20    1.70
   2  -7  -1  575.94   36.10
  -2  -7   1  573.04   37.30
  -2  -7   1  560.64   37.60
   2  -7  -1  611.84   35.50
   2  -7  -1  612.54   36.50
   2  -7  -1  592.64   38.50
  -2   7   1  583.44   35.50
   2   7  -1  594.04   36.40
   2   7  -1  582.94   38.70
  -2   7   1  534.85   35.60
   2   7  -1  553.14   36.00
   1  -7  -1 1389.36   88.49
   1  -7  -1 1499.55   89.19
  -1  -7   1 1347.87   89.69
  -1  -7   1 1394.06   89.79
   1  -7  -1 1462.95   90.69
   1  -7  -1 1668.93   88.39
   1  -7  -1 1467.55   89.09
  -1   7   1 1459.35   89.29
   1   7  -1 1420.96   90.89
   1   7  -1 1446.46   88.99
   0  -7   1 5956.50  405.56
   0  -7  -1 6661.93  405.26
   0  -7  -1 6979.90  404.86
   0  -7  -1 6816.32  405.16
   0  -7   1 6573.14  405.06
   0   7   1 6960.80  405.96
   0   7  -1 7043.40  406.36
   0   7  -1 6572.34  404.56
   1  -7   1  344.77   24.20
   1  -7   1  412.16   25.10
   1  -7   1  333.97   24.00
   1  -7   1  356.76   25.30
  -1  -7  -1  449.56   25.60
   1  -7   1  406.66   28.10
  -1  -7  -1  383.86   25.80
  -1  -7  -1  402.26   25.80
   1   7   1  423.56   27.10
  -1   7  -1  392.66   26.00
   2  -7   1   66.19    7.30
  -2  -7  -1   69.09    6.90
  -2  -7  -1   82.69    6.20
   2  -7   1   64.69    7.50
   2  -7   1   57.09    6.90
  -2  -7  -1   69.49    7.40
   2  -7   1   58.19    5.40
  -2   7  -1   69.09    7.10
   2   7   1   78.39    9.40
  -3  -7  -1  327.87   22.20
   3  -7   1  290.07   19.80
   3  -7   1  296.57   20.70
   3  -7   1  292.07   19.80
  -3  -7  -1  299.87   21.80
   3  -7   1  268.77   18.70
  -3  -7  -1  291.27   19.30
   3  -7   1  299.37   21.70
   3   7   1  340.97   23.40
   4  -7   1    8.00    2.90
  -4  -7  -1   12.10    5.50
   4  -7   1    4.40    1.70
  -4  -7  -1   10.80    6.30
  -4  -7  -1    9.20    4.60
   4  -7   1    6.60    3.90
   4   7   1    5.20    2.60
   4   7   1    7.40    3.50
   4   7   1   10.60    3.20
  -4   7  -1    5.00    4.00
  -5  -7  -1   21.00    6.50
   5  -7   1    8.90    2.80
  -5  -7  -1   15.00    7.80
  -5  -7  -1   10.40    6.10
   5  -7   1    9.50    3.40
  -5   7  -1   10.60    5.40
   5   7   1    6.70    3.40
   5   7   1    7.40    3.30
  -6  -7  -1  136.79   16.50
   6  -7   1  138.79   12.50
  -6  -7  -1  148.59   16.50
   6  -7   1  135.19   10.80
   6   7   1  153.78   11.50
   6   7   1  132.39   12.60
  -6   7  -1  162.08   16.60
  -7  -7  -1   11.10    7.70
   7  -7   1   12.30    4.50
  -7  -7  -1    5.00    8.20
  -7   7  -1   -5.10    8.60
   7   7   1   10.40    4.30
  -8  -7  -1    3.70    7.70
   8  -7   1    4.90    3.30
   8  -8  -1    2.50    3.70
  -8  -8   1    6.40    7.70
  -8  -8   1   -5.90   12.10
  -8   8   1  -16.70   10.30
   8   8  -1    3.00    4.10
   7  -8  -1   11.20    3.50
   7  -8  -1    4.50    3.80
  -7  -8   1    5.30    8.00
  -7  -8   1   -0.40    6.30
  -7   8   1   -1.00    7.50
   7   8  -1    1.60    3.70
  -6  -8   1   30.10    8.50
  -6  -8   1   30.30    8.60
   6  -8  -1   22.40    5.20
   6   8  -1   27.50    4.70
   6   8  -1   42.20    7.10
  -5  -8   1  127.29   13.40
  -5  -8   1  127.89   13.60
   5  -8  -1  110.59   11.80
   5  -8  -1  128.09   15.50
   5  -8  -1  125.89   10.90
   5   8  -1  133.49   10.40
   5   8  -1  121.19   10.90
   4  -8  -1   67.09    9.10
   4  -8  -1   64.69    7.40
  -4  -8   1   58.79    8.20
   4  -8  -1   58.79    6.30
   4  -8  -1   68.09    5.40
  -4  -8   1   71.19    8.70
   4   8  -1   64.29    6.50
   4   8  -1   62.29    5.40
   4   8  -1   67.29    6.70
  -4   8   1   55.79    6.40
  -3  -8   1  188.68   14.40
   3  -8  -1  170.98   15.50
   3  -8  -1  181.48   13.30
   3  -8  -1  187.48   11.80
  -3  -8   1  170.38   14.50
   3  -8  -1  175.88   12.60
  -3   8   1  179.08   12.40
  -3   8   1  171.28   12.60
   3   8  -1  174.48   12.60
   3   8  -1  197.68   13.00
   3   8  -1  174.28   16.10
   2  -8  -1  195.78   13.10
   2  -8  -1  209.08   14.10
  -2  -8   1  187.58   14.90
  -2  -8   1  184.58   14.60
   2  -8  -1  212.98   15.90
   2   8  -1  205.28   16.50
  -2   8   1  170.48   13.60
   2   8  -1  181.58   13.10
  -2   8   1  209.08   13.40
   2   8  -1  218.58   13.70
  -1  -8   1 1323.87   89.69
  -1  -8   1 1433.06   89.99
   1  -8  -1 1449.95   89.09
   1  -8  -1 1520.55   90.89
   1  -8  -1 1457.15   88.39
   1  -8  -1 1547.05   89.19
   1   8  -1 1426.96   88.79
   1   8  -1 1466.25   91.09
  -1   8   1 1445.86   89.49
   0  -8   1 1955.00  124.79
   0  -8  -1 2178.08  124.69
   0  -8  -1 1959.90  124.89
   0  -8   1 1768.12  125.39
   0  -8   1 2289.37  125.79
   0  -8  -1 2068.79  126.69
   0   8   1 1945.31  124.19
   0   8   1 2144.09  125.99
   0   8  -1 1998.20  124.19
   0   8  -1 2124.39  126.29
   1  -8   1   12.90    2.20
   1  -8   1   13.80    3.70
  -1  -8  -1   18.80    3.80
  -1  -8  -1   20.10    4.10
   1  -8   1   14.50    3.90
  -1   8  -1   13.70    4.10
  -1   8  -1   17.00    3.00
   1   8   1   15.50    5.20
   2  -8   1  486.35   35.30
  -2  -8  -1  609.84   37.00
   2  -8   1  522.95   37.30
   2  -8   1  522.65   36.40
  -2  -8  -1  638.94   37.70
  -2  -8  -1  634.44   36.40
   2   8   1  604.44   38.80
  -2   8  -1  518.05   36.80
  -3  -8  -1  101.79    7.90
   3  -8   1   94.09    8.00
   3  -8   1   98.99   10.00
   3  -8   1   89.99    6.70
   3  -8   1   96.99   10.00
   3  -8   1   97.99    8.00
  -3  -8  -1  113.89   10.70
  -3   8  -1   91.39    9.40
   3   8   1  122.89    8.60
  -4  -8  -1  158.38   14.50
   4  -8   1  158.78   14.50
  -4  -8  -1  176.88   15.50
   4  -8   1  156.18   11.00
   4   8   1  166.98   12.80
  -4   8  -1  191.88   14.90
   4   8   1  125.69   15.50
   5  -8   1   25.70    3.60
   5  -8   1   18.30    4.40
  -5  -8  -1   20.30    7.50
  -5  -8  -1   20.80    8.40
  -5  -8  -1   14.40    6.40
   5   8   1   14.70    4.50
  -5   8  -1   17.30    6.50
   5   8   1   18.70    4.10
  -6  -8  -1    8.20    7.00
   6  -8   1    3.30    3.50
   6  -8   1   -0.30    2.70
  -6  -8  -1    7.70    5.50
   6   8   1    0.00    2.90
   6   8   1    1.90    3.70
  -6   8  -1   -6.10    6.90
   7  -8   1   17.00    4.80
  -7  -8  -1   21.00    8.60
  -7  -8  -1   20.90    9.50
  -7   8  -1   23.90    9.50
   7   8   1   21.00    5.30
   8  -9  -1    6.90    4.30
  -8  -9   1   -4.00    7.60
  -8   9   1   -5.90   11.40
   8   9  -1    3.50    3.10
  -7  -9   1   -2.40    8.10
  -7  -9   1   -9.10    6.20
   7  -9  -1   -2.70    3.80
   7  -9  -1    4.30    3.70
   7   9  -1    0.50    3.00
  -7   9   1    1.90    7.60
  -6  -9   1   35.00    9.20
   6  -9  -1   27.10    5.40
  -6  -9   1   18.60    7.50
   6  -9  -1   37.00    4.90
  -6   9   1   29.20    7.90
   6   9  -1   32.30    5.30
   5  -9  -1   54.89    6.70
   5  -9  -1   37.70    9.50
  -5  -9   1   51.39   10.60
  -5  -9   1   56.09    9.70
   5  -9  -1   35.30    6.90
   5   9  -1   51.29    6.90
   5   9  -1   47.00    6.20
   4  -9  -1   65.19    7.90
   4  -9  -1   47.50    9.00
  -4  -9   1   51.49    8.30
  -4  -9   1   56.39    6.30
  -4  -9   1   48.70    8.30
   4  -9  -1   58.39    4.90
   4  -9  -1   54.29    6.00
  -4   9   1   67.39    6.80
   4   9  -1   69.29    6.50
   4   9  -1   46.50    5.00
   4   9  -1   53.79    6.40
  -3  -9   1   57.79    7.90
   3  -9  -1   62.69    5.90
   3  -9  -1   71.89    4.80
   3  -9  -1   57.09    8.50
  -3  -9   1   64.19    7.90
   3  -9  -1   66.69    7.20
   3   9  -1   58.59    5.90
   3   9  -1   59.89   10.50
   3   9  -1   58.79    6.10
  -3   9   1   53.69    6.20
  -2  -9   1  418.06   27.10
   2  -9  -1  395.86   25.20
  -2  -9   1  401.26   27.10
   2  -9  -1  399.46   25.90
   2  -9  -1  391.06   28.00
   2   9  -1  381.66   28.40
  -2   9   1  416.16   25.90
   2   9  -1  396.06   25.60
   2   9  -1  354.36   25.00
   1  -9  -1  109.49    7.80
  -1  -9   1  107.89   10.10
   1  -9  -1  119.69   10.50
  -1  -9   1  113.39    9.70
   1  -9  -1  115.59    9.00
  -1  -9   1  116.79    9.70
   1  -9  -1  102.89    9.00
   1   9  -1  111.39    8.40
   1   9  -1   98.39   11.20
  -1   9   1  115.39    9.90
   0  -9   1  167.18   12.00
   0  -9  -1  148.19   12.70
   0  -9  -1  173.08   11.90
   0  -9   1  142.59   12.80
   0  -9   1  184.88   13.10
   0  -9  -1  144.89   11.90
   0  -9  -1  177.18   13.10
   0   9  -1  169.68   11.20
   0   9   1  170.78   13.60
   0   9   1  152.38   11.00
   0   9  -1  149.69   13.70
  -1  -9  -1  971.80   58.49
  -1  -9  -1  918.41   58.19
   1  -9   1  856.21   57.59
   1  -9   1 1029.20   57.59
  -1  -9  -1 1067.79   58.29
  -1  -9  -1  847.02   57.09
   1  -9   1  824.92   56.39
   1  -9   1  935.01   58.69
   1  -9   1  805.62   56.09
  -1  -9  -1  965.40   58.19
  -1   9  -1  861.11   56.69
  -1   9  -1  957.70   58.89
   1   9   1  940.21   59.59
  -2  -9  -1   -1.80    2.90
   2  -9   1    0.90    1.70
   2  -9   1    2.30    3.00
  -2  -9  -1    2.40    3.10
   2  -9   1    1.40    3.80
   2   9   1   -4.30    1.90
   2   9   1    8.20    5.10
   3  -9   1  173.68   15.60
   3  -9   1  180.88   13.30
   3  -9   1  170.18   11.70
   3  -9   1  166.48   14.60
  -3  -9  -1  192.48   13.40
   3  -9   1  174.78   13.00
  -3  -9  -1  206.28   16.00
  -3  -9  -1  190.08   15.50
  -3  -9  -1  211.58   15.50
  -3   9  -1  166.38   14.70
   3   9   1  200.28   17.90
   3   9   1  201.28   13.70
  -4  -9  -1   66.29    9.10
   4  -9   1   62.99    6.60
   4  -9   1   52.29    8.80
  -4  -9  -1   49.99    8.40
  -4  -9  -1   60.69   10.10
   4   9   1   54.59    6.50
  -4   9  -1   65.99    8.90
   4   9   1   64.49    7.50
  -5  -9  -1    6.10    4.90
   5  -9   1   13.80    3.90
   5  -9   1    5.80    2.00
   5  -9   1  -16.40    7.80
  -5  -9  -1   22.20    8.10
  -5  -9  -1    5.20    7.00
   5   9   1    8.90    3.70
   5   9   1    6.40    3.40
   6  -9   1    0.10    4.20
   6  -9   1    2.90    3.60
  -6  -9  -1   -3.40    5.20
  -6  -9  -1   10.20    7.60
  -6   9  -1   10.30    7.80
   6   9   1    1.80    3.50
   6   9   1    5.30    3.60
  -7  -9  -1    1.60    8.70
  -7  -9  -1   -0.60    6.30
   7  -9   1    0.60    3.50
  -7   9  -1   -2.60    8.90
   7   9   1    0.40    3.70
   7 -10  -1    6.60    3.90
  -7 -10   1   11.80    7.20
  -7 -10   1   11.20    9.00
  -7  10   1   12.50    8.30
   7  10  -1    2.20    3.30
  -6 -10   1   39.90    9.60
   6 -10  -1   40.40    6.60
  -6 -10   1   20.20    8.20
   6 -10  -1   36.60    4.90
   6  10  -1   34.90    5.50
   6  10  -1   27.40    5.60
  -6  10   1   52.09    9.00
   5 -10  -1   63.99    7.60
   5 -10  -1   45.60    8.20
   5 -10  -1   67.49   12.20
   5 -10  -1   85.89    7.70
  -5 -10   1   64.49   10.50
   5  10  -1   66.29    7.40
  -5  10   1   79.79   10.00
   5  10  -1   68.39    7.80
   4 -10  -1   99.59    6.90
  -4 -10   1   79.39    8.40
   4 -10  -1   92.69    8.70
  -4 -10   1   82.79   10.60
  -4 -10   1   89.79   11.10
   4 -10  -1   61.09   11.30
   4 -10  -1   84.09   10.00
  -4  10   1   98.49    9.20
   4  10  -1   98.89   10.40
   4  10  -1  116.49    8.90
   3 -10  -1  147.69   11.10
   3 -10  -1  157.88   14.90
  -3 -10   1  149.88   13.30
  -3 -10   1  172.88   15.80
   3 -10  -1  149.39   12.20
  -3 -10   1  141.69   11.90
   3 -10  -1  176.78   10.00
  -3  10   1  131.19   13.60
   3  10  -1  153.08   11.60
   3  10  -1  142.09   11.10
   3  10  -1  108.69   15.50
  -2 -10   1    6.80    4.10
  -2 -10   1   11.50    4.50
   2 -10  -1    7.30    4.10
   2 -10  -1   12.10    2.00
  -2 -10   1    9.60    3.70
   2 -10  -1   10.40    3.60
   2  10  -1   11.10    3.00
   2  10  -1   12.10    2.60
   2  10  -1   14.70    6.10
  -2  10   1    5.70    5.40
  -2  10   1   10.70    3.90
   1 -10  -1   27.30    3.10
  -1 -10   1   31.10    6.10
  -1 -10   1   33.40    5.30
   1 -10  -1   26.70    4.80
   1 -10  -1   32.40    5.10
   1 -10  -1   28.40    5.90
   1  10  -1   24.40    3.70
  -1  10   1   38.00    6.50
   0 -10   1  340.57   27.00
   0 -10  -1  396.56   26.50
   0 -10   1  446.36   27.60
   0 -10  -1  394.36   26.20
   0 -10  -1  342.67   26.40
   0 -10  -1  413.96   27.60
   0  10   1  392.26   25.50
   0  10  -1  403.66   25.50
   0  10   1  430.26   28.20
   0  10  -1  433.26   28.60
   1 -10   1  865.41   57.49
  -1 -10  -1  790.72   58.19
  -1 -10  -1  918.01   59.49
  -1 -10  -1  935.11   59.59
   1 -10   1 1091.09   58.89
   1 -10   1  875.61   58.89
  -1 -10  -1 1059.79   59.59
   1 -10   1  844.62   57.09
   1 -10   1 1033.90   60.49
  -1 -10  -1  992.80   59.69
   1  10   1  947.81   58.19
  -1  10  -1  984.00   60.39
   1  10   1  990.20   61.09
  -1  10  -1  801.22   58.39
  -2 -10  -1   15.30    3.80
  -2 -10  -1   20.80    5.10
  -2 -10  -1   20.60    5.00
   2 -10   1   16.60    5.20
  -2 -10  -1   22.00    5.20
   2 -10   1   16.10    4.90
   2 -10   1   18.90    3.30
  -2  10  -1   22.20    3.80
   2  10   1   18.90    3.80
   2  10   1   12.30    6.30
  -3 -10  -1 1023.10   61.09
  -3 -10  -1  986.20   60.59
   3 -10   1  933.41   56.29
   3 -10   1  843.42   60.59
  -3 -10  -1 1063.69   60.29
   3 -10   1  832.02   57.69
   3 -10   1  771.32   58.49
  -3  10  -1  854.81   59.59
   3  10   1  935.41   61.89
   3  10   1 1016.20   58.39
  -4 -10  -1   42.50    8.00
  -4 -10  -1   39.20    8.60
   4 -10   1   25.20    7.60
  -4 -10  -1   31.80    7.80
   4 -10   1   33.60    5.40
  -4  10  -1   36.30    7.60
   4  10   1   48.70    6.80
   4  10   1   47.40    5.90
  -5 -10  -1  425.46   33.90
  -5 -10  -1  471.95   33.90
   5 -10   1  437.76   30.60
  -5 -10  -1  449.06   34.70
   5  10   1  450.35   30.70
   5  10   1  454.55   30.40
   6 -10   1   65.39    8.10
  -6 -10  -1   52.79   11.10
  -6 -10  -1   65.39   11.50
  -6  10  -1   70.89   12.90
   6  10   1   55.89    8.20
  -7 -10  -1   33.10   11.00
  -7 -10  -1   36.30   10.30
   7 -10   1   25.40    5.30
   7  10   1   18.70    4.80
  -7  10  -1   29.10   10.70
   7  10   1   41.40    9.30
   7 -11  -1   -2.30    3.70
  -7 -11   1    3.00    9.30
  -7 -11   1    4.90    6.60
  -7  11   1   -2.10    8.20
   7  11  -1    3.10    3.40
  -6 -11   1    0.80   14.30
  -6 -11   1   18.10    8.90
   6  11  -1   16.10    4.20
  -6  11   1   30.70    8.40
  -5 -11   1   38.50    8.70
   5 -11  -1   45.30    4.60
  -5 -11   1   29.10    7.70
   5 -11  -1   51.69    6.60
   5 -11  -1   31.60    7.20
   5 -11  -1   37.90   10.90
   5  11  -1   42.80    6.60
   5  11  -1   35.30    5.90
  -4 -11   1  135.29   14.30
   4 -11  -1  123.89   12.90
  -4 -11   1  155.88   14.50
   4 -11  -1  146.79   11.70
   4 -11  -1  127.69   15.30
   4  11  -1  144.89   11.70
   4  11  -1  161.48   12.00
  -4  11   1  154.68   12.80
  -3 -11   1  151.28   12.40
   3 -11  -1  149.09   11.40
   3 -11  -1  134.99   15.00
  -3 -11   1  151.38   13.80
  -3 -11   1  168.68   14.20
   3 -11  -1  151.28   12.80
   3  11  -1  157.28   12.00
  -3  11   1  161.18   12.80
   3  11  -1  144.39   11.30
   3  11  -1  145.99   16.20
   2 -11  -1   36.40    7.20
  -2 -11   1   24.80    5.90
   2 -11  -1   20.50    2.90
  -2 -11   1   20.40    4.70
  -2 -11   1   28.80    7.60
   2 -11  -1   32.40    3.60
   2 -11  -1   19.90    5.10
   2  11  -1   26.00    4.20
  -2  11   1   17.10    5.20
   2  11  -1   24.80    6.70
   2  11  -1   21.70    3.60
   1 -11  -1   97.49    7.00
  -1 -11   1   76.09   10.00
   1 -11  -1   99.59    8.60
   1 -11  -1   92.69    9.90
  -1 -11   1  118.09   10.90
   1 -11  -1   92.49    8.80
  -1 -11   1   91.39    9.10
  -1  11   1   81.79    7.40
   1  11  -1   92.49    7.70
   1  11  -1   91.79   11.40
  -1  11   1   96.39   10.20
   0 -11  -1   29.50    5.20
   0 -11  -1   25.70    5.60
   0 -11   1   16.00    5.90
   0 -11  -1   28.40    5.20
   0 -11   1   31.60    5.80
   0 -11   1   16.70    2.90
   0 -11   1   25.10    4.60
   0  11   1   21.90    6.00
   0  11  -1   23.80    6.20
   0  11   1   23.80    3.60
   0  11  -1   24.30    3.70
  -1 -11  -1  829.22   50.19
  -1 -11  -1  826.22   50.49
   1 -11   1  695.03   47.50
   1 -11   1  687.53   49.50
   1 -11   1  721.43   48.00
   1 -11   1  857.31   51.29
  -1 -11  -1  809.32   50.39
   1  11   1  803.42   51.89
   1  11   1  774.12   50.29
  -1  11  -1  763.62   48.40
  -1  11  -1  792.82   51.29
   2 -11   1   -3.20    4.30
  -2 -11  -1    4.80    3.80
   2 -11   1   -0.90    1.60
   2 -11   1    2.00    3.60
  -2 -11  -1    0.80    3.50
  -2 -11  -1   -4.00    3.00
  -2 -11  -1    3.00    2.90
   2 -11   1    1.20    2.00
  -2  11  -1   -1.80    3.60
   2  11   1   -0.40    5.60
   2  11   1   -1.40    2.10
  -2  11  -1    1.80    3.30
   3 -11   1   16.30    5.70
  -3 -11  -1   22.50    4.30
   3 -11   1   14.90    5.80
  -3 -11  -1   16.90    5.30
  -3 -11  -1   19.80    5.90
  -3 -11  -1   19.00    5.60
   3  11   1   18.60    7.90
  -3  11  -1   16.20    5.20
   3  11   1   23.90    4.60
  -4 -11  -1   27.20    7.60
  -4 -11  -1   29.50    7.40
  -4 -11  -1   33.60    7.60
   4 -11   1   25.10    4.70
   4  11   1   26.80    5.60
   4  11   1   28.90    5.50
  -4  11  -1   26.10    7.20
   5 -11   1    6.10   10.00
   5 -11   1    3.20    3.10
  -5 -11  -1   -4.50    3.90
  -5 -11  -1    1.70    5.70
   5  11   1    3.10    3.40
   5  11   1    3.10    3.70
   6 -11   1    7.80    3.80
  -6 -11  -1   10.20    8.60
  -6 -11  -1   -2.20    5.30
   6  11   1    4.80    3.50
  -6  11  -1   18.00    8.80
   6  11   1    9.70    4.70
   7 -11   1   22.80    5.60
  -7 -11  -1   14.50   10.70
  -7 -11  -1   23.60    9.50
   7  11   1   17.90    4.70
  -7  11  -1   37.30   10.80
   7 -12  -1   -0.80    3.50
  -7 -12   1  -10.50    6.30
  -7 -12   1   -9.30    9.80
   7  12  -1    3.40    3.10
  -7  12   1   -8.10    8.50
  -6 -12   1   19.40    8.10
  -6 -12   1   14.30    8.80
   6 -12  -1    8.80    4.10
  -6  12   1    4.90    8.00
   6  12  -1   11.80    4.30
   6  12  -1    8.50    3.80
  -5 -12   1   36.40    8.80
   5 -12  -1   26.80    4.90
  -5 -12   1   18.20    7.00
   5 -12  -1   14.30    6.50
   5 -12  -1   28.90   10.80
   5  12  -1   35.00    5.70
  -5  12   1   35.20    8.20
   5  12  -1   28.90    5.70
  -4 -12   1    7.10    5.50
   4 -12  -1    1.00    2.50
  -4 -12   1    9.60    4.00
   4 -12  -1    2.70    4.80
   4 -12  -1    7.10    6.90
  -4 -12   1    0.10    4.90
   4  12  -1    1.10    2.90
  -4  12   1    6.40    3.90
   4  12  -1    9.50    3.70
   3 -12  -1  220.08   15.30
  -3 -12   1  216.48   18.10
   3 -12  -1  212.58   16.90
  -3 -12   1  233.88   18.50
   3 -12  -1  182.58   14.30
  -3 -12   1  208.68   16.50
   3 -12  -1  214.28   19.80
   3  12  -1  212.48   20.40
   3  12  -1  240.78   16.10
   3  12  -1  205.08   15.10
  -3  12   1  221.98   17.10
  -2 -12   1  138.89   12.00
   2 -12  -1  135.19   10.00
   2 -12  -1  138.79   13.90
  -2 -12   1  119.49   12.40
   2 -12  -1  146.79   11.90
  -2 -12   1  144.69   13.50
   2  12  -1  128.59   14.70
  -2  12   1  159.08   13.00
   2  12  -1  118.49    9.80
   2  12  -1  149.59   11.00
   1 -12  -1   60.79    5.40
   1 -12  -1   68.09    7.30
  -1 -12   1   80.89    8.30
  -1 -12   1   56.49    8.80
   1 -12  -1   73.39    9.20
   1 -12  -1   61.19    7.80
  -1  12   1   62.79    9.50
   1  12  -1   82.09   11.30
  -1  12   1   60.49    7.00
   0 -12  -1  638.44   41.80
   0 -12   1  584.14   38.00
   0 -12   1  630.84   41.50
   0 -12   1  645.34   40.30
   0 -12  -1  589.34   40.00
   0 -12  -1  659.23   40.50
   0 -12   1  519.95   40.90
   0  12  -1  632.24   39.20
   0  12   1  612.24   39.10
   0  12  -1  686.03   43.90
   1 -12   1    8.50    4.10
  -1  12  -1   13.70    3.20
  -1  12  -1    6.80    5.10
  -2 -12  -1   91.09   10.00
  -2 -12  -1   98.79    9.20
   2 -12   1   73.49    6.60
   2 -12   1   86.59   10.50
   2 -12   1   73.79    7.20
   2 -12   1   91.29   10.40
  -2 -12  -1  108.49   10.40
   2  12   1  102.09   13.40
   2  12   1  101.49    8.20
  -2  12  -1   88.19   10.70
  -2  12  -1   72.89    8.20
  -3 -12  -1    7.80    4.80
   3 -12   1    3.40    5.60
  -3 -12  -1   -1.00    4.10
   3 -12   1    1.60    4.20
  -3 -12  -1    2.10    3.50
  -3 -12  -1   -1.30    3.80
   3 -12   1    1.60    2.30
   3  12   1   15.80    7.80
   3  12   1    1.40    3.00
  -3  12  -1    2.70    4.10
   4 -12   1  342.47   25.10
  -4 -12  -1  397.56   28.10
   4 -12   1  314.37   28.70
  -4 -12  -1  329.67   28.00
   4  12   1  390.96   25.50
  -4  12  -1  373.76   28.20
   4  12   1  395.86   25.60
   5 -12   1    3.00   11.10
  -5 -12  -1   24.30    8.10
  -5 -12  -1   44.40    9.70
   5 -12   1   42.80    6.40
   5  12   1   26.90    5.40
   6 -12   1   -2.70    2.80
  -6 -12  -1   -7.00    5.30
  -6 -12  -1   -1.10    7.20
   6  12   1   -7.00    3.10
   6  12   1    8.10    3.60
  -7 -12  -1  -16.00   17.40
   7 -12   1    3.70    4.10
  -7 -12  -1    7.00    7.30
   7  12   1    8.70    5.00
   7  12   1    4.20    3.40
  -7 -13   1   16.90   12.00
  -7 -13   1    5.20    7.50
   7 -13  -1    3.70    3.80
   7  13  -1   16.40    5.90
   7  13  -1    6.10    4.10
  -6 -13   1   44.80   11.20
  -6 -13   1   19.10    9.80
   6 -13  -1   26.30    5.30
  -6  13   1   15.90    9.20
   6  13  -1   27.50    5.30
   6  13  -1   26.60    5.30
   5 -13  -1   46.50   12.10
   5 -13  -1   25.80    5.00
   5 -13  -1   35.80    8.00
  -5 -13   1   29.00    8.70
  -5 -13   1   18.30    7.40
   5  13  -1   25.20    5.30
   5  13  -1   20.80    4.40
  -5  13   1   37.10    8.20
   4 -13  -1    0.40    1.80
  -4 -13   1   10.00    4.50
  -4 -13   1    0.90    5.40
   4 -13  -1    4.90    5.50
   4 -13  -1    4.30    3.10
  -4 -13   1    7.60    5.90
   4 -13  -1    2.60    6.10
   4  13  -1    3.70    3.30
  -4  13   1   -7.50    3.90
   4  13  -1    1.90    2.60
  -3 -13   1    1.90    5.20
   3 -13  -1    4.20    2.70
  -3 -13   1    4.60    7.00
   3 -13  -1    3.70    5.10
  -3 -13   1    3.10    3.40
   3 -13  -1    8.90    2.50
   3 -13  -1   12.00    6.20
   3  13  -1   11.50    7.80
   3  13  -1    4.30    2.70
  -3  13   1    7.10    4.40
   2 -13  -1   13.70    5.10
  -2 -13   1   12.60    4.40
   2 -13  -1   19.50    3.30
  -2 -13   1    8.70    4.40
   2 -13  -1   17.00    6.30
  -2 -13   1    7.20    5.60
  -2  13   1   12.70    5.40
   2  13  -1   15.30    3.00
   2  13  -1   19.50    7.50
   2  13  -1   13.50    3.80
   1 -13  -1  136.69   12.90
  -1 -13   1  159.68   14.70
  -1 -13   1  149.79   13.50
   1 -13  -1  154.18   12.40
   1 -13  -1  167.18   10.80
   1 -13  -1  166.88   14.80
  -1 -13   1  141.79   12.90
  -1  13   1  134.39   11.30
   1  13  -1  161.08   11.70
   1  13  -1  157.38   16.40
  -1  13   1  142.19   14.50
   0 -13   1  184.68   13.20
   0 -13  -1  214.58   17.50
   0 -13  -1  204.98   16.20
   0 -13   1  222.48   17.50
   0 -13  -1  231.58   16.20
   0  13   1  196.08   14.60
   0  13   1  215.88   18.60
   0  13  -1  207.78   18.80
   1 -13   1    8.30    2.60
  -1 -13  -1    6.20    3.70
  -1 -13  -1   19.20    7.70
   1 -13   1    7.50    3.70
   1 -13   1    8.80    5.00
  -1 -13  -1   18.20    5.50
   1  13   1   12.00    6.00
   1  13   1    9.80    3.00
  -1  13  -1    4.70    5.10
  -1  13  -1    8.70    3.10
   2 -13   1   18.50    3.10
  -2 -13  -1   24.30    6.50
   2 -13   1   21.10    3.70
  -2 -13  -1   35.90    6.30
  -2 -13  -1   37.40    7.20
   2 -13   1   35.80    7.40
   2  13   1   29.60    8.90
  -2  13  -1   32.30    5.30
   2  13   1   35.40    5.10
  -2  13  -1   22.20    6.40
  -3 -13  -1  202.48   16.80
  -3 -13  -1  202.08   16.70
  -3 -13  -1  183.38   14.80
   3 -13   1  157.58   13.20
   3 -13   1  154.98   16.80
   3  13   1  143.89   19.10
  -3  13  -1  184.38   16.80
   3  13   1  174.68   13.90
  -4 -13  -1    3.10    4.90
   4 -13   1    1.60    6.20
   4 -13   1    1.40    3.20
  -4 -13  -1    0.60    5.00
  -4  13  -1    1.20    4.90
   4  13   1    5.00    3.90
   4  13   1   -0.90    3.10
  -5 -13  -1    5.90    5.40
   5 -13   1   13.10    4.40
   5 -13   1  -20.30   12.00
  -5 -13  -1    6.70    6.40
   5  13   1    8.70    4.10
  -5  13  -1   17.50    7.80
   5  13   1   12.70    4.50
  -6 -13  -1  -10.20   13.90
   6 -13   1    3.50    3.50
  -6 -13  -1   -1.90    5.80
   6  13   1    0.50    2.90
   6  13   1    2.70    3.30
   7 -13   1   -1.50    4.40
  -7 -13  -1   -0.40    7.00
  -7 -13  -1    3.90   13.30
  -7  13  -1  -10.60   11.20
   7  13   1   -9.40    4.70
   7 -14  -1   -3.30    3.30
  -7 -14   1   25.10   18.70
  -7 -14   1    0.30    8.20
   7  14  -1    0.80    5.30
   7  14  -1    2.60    3.60
   6 -14  -1   47.70    7.40
  -6 -14   1   40.00   11.00
   6  14  -1   55.69    7.40
   6  14  -1   35.20    6.50
   5 -14  -1  110.09   10.80
   5 -14  -1   96.79   13.10
  -5 -14   1  101.29   14.20
   5 -14  -1  131.79   26.50
  -5 -14   1  119.79   15.30
  -5  14   1  149.49   15.00
   5  14  -1  112.39   10.40
   5  14  -1  108.89   10.80
  -4 -14   1   23.00    7.70
  -4 -14   1   29.30    7.90
  -4 -14   1   14.30    5.70
   4 -14  -1   24.80    4.80
   4 -14  -1   33.40    8.30
   4 -14  -1   23.30    8.80
  -4  14   1   33.00    7.70
   4  14  -1   24.20    5.40
   4  14  -1   30.60    5.20
  -3 -14   1   13.60    4.70
   3 -14  -1   10.40    3.40
   3 -14  -1    5.40    6.00
   3 -14  -1    7.70    5.10
  -3 -14   1   11.00    6.60
  -3 -14   1   11.20    5.00
  -3  14   1    1.90    4.50
   3  14  -1   16.20    4.40
   3  14  -1    5.50    8.20
   3  14  -1    3.90    2.90
   2 -14  -1    9.30    5.20
  -2 -14   1    3.00    5.40
  -2 -14   1    6.00    3.80
  -2 -14   1    0.40    3.80
   2  14  -1    9.60    7.20
   2  14  -1    6.30    2.50
  -2  14   1    8.00    5.40
   2  14  -1    8.70    3.60
  -1 -14   1   88.19   10.00
   1 -14  -1   96.69    7.40
  -1 -14   1   83.39   10.10
   1 -14  -1   97.49    9.30
   1 -14  -1   86.09   11.00
  -1 -14   1   95.09   12.40
   1 -14  -1   82.69   10.50
   1  14  -1   91.09    8.30
  -1  14   1  100.79    8.40
   1  14  -1   94.79   13.10
  -1  14   1   82.09   11.40
   0 -14   1  481.85   33.50
   0 -14  -1  430.16   33.30
   0 -14   1  518.05   35.60
   0 -14  -1  469.85   33.50
   0 -14   1  555.54   31.30
   0 -14  -1  580.44   31.60
   0 -14  -1  479.85   35.40
   0  14  -1  485.15   36.50
   0  14   1  510.05   36.50
   0  14   1  460.85   32.40
   0  14  -1  499.05   32.50
   1 -14   1  117.39   10.30
   1 -14   1  108.39    8.50
  -1 -14  -1  122.59   11.80
   1 -14   1   98.19   11.70
  -1  14  -1   85.39   12.50
   1  14   1  122.69   14.30
  -1  14  -1   96.09    8.90
   2 -14   1    1.10    2.10
  -2 -14  -1    3.20    4.90
  -2 -14  -1    3.20    4.00
  -2 -14  -1    0.60    5.30
   2 -14   1   -2.70    4.20
   2  14   1   -0.30    2.80
   2  14   1   -3.70    6.80
  -2  14  -1    6.40    4.40
  -2  14  -1   -0.50    4.60
  -3 -14  -1    6.00    5.40
  -3 -14  -1    5.10    4.30
   3 -14   1    1.10    2.70
   3 -14   1   -3.20    4.70
   3  14   1    1.20    8.70
  -3  14  -1   -1.30    4.50
   3  14   1    0.30    3.00
  -4 -14  -1   16.30    7.30
   4 -14   1    3.30    7.50
   4 -14   1   11.60    3.80
  -4 -14  -1   13.30    6.80
  -4  14  -1    7.40    6.20
   4  14   1    6.70    3.80
   4  14   1   15.40    4.30
   5 -14   1    2.60    3.20
  -5 -14  -1    4.70    7.30
  -5 -14  -1    7.60    5.70
   5  14   1    4.10    3.50
   5  14   1    1.20    3.70
  -5  14  -1    6.80    6.90
  -6 -14  -1    6.60    7.00
   6 -14   1   -5.70    2.90
  -6 -14  -1   -9.10   10.40
  -6  14  -1   15.30    8.70
   6  14   1    3.20    3.80
   6  14   1    4.30    4.20
   7 -14   1    4.90    3.70
  -7 -14  -1    4.50    6.90
   7  14   1    7.00    4.80
   7  14   1    1.70    3.20
  -7 -15   1   12.20    8.30
   7 -15  -1    4.60    4.20
   7  15  -1    7.50    5.40
   7  15  -1    4.10    4.00
   6 -15  -1   17.50    4.90
  -6 -15   1   33.10   12.40
  -6 -15   1   18.10    8.30
  -6  15   1    4.00    8.90
   6  15  -1   14.40    4.70
   6  15  -1    9.70    4.60
  -5 -15   1    4.90    7.80
   5 -15  -1   13.60   11.30
   5 -15  -1    3.70    3.20
  -5 -15   1   10.90    7.30
   5  15  -1    7.70    3.50
  -5  15   1   12.10    7.50
   5  15  -1    9.70    4.40
   4 -15  -1    7.10    3.40
   4 -15  -1    4.60    6.70
  -4 -15   1    3.20    5.60
  -4 -15   1   -2.80    5.70
  -4 -15   1   12.00    6.90
   4 -15  -1    8.90    6.90
   4  15  -1    7.80    3.60
   4  15  -1    3.30    3.50
  -3 -15   1   11.90    6.10
   3 -15  -1   21.50    7.40
  -3 -15   1   11.30    6.90
  -3 -15   1   15.60    6.10
   3 -15  -1   19.40    7.50
   3 -15  -1   18.10    4.00
   3  15  -1    7.70    4.30
  -3  15   1   15.10    6.60
   3  15  -1   12.10    9.00
   3  15  -1   19.60    4.30
   2 -15  -1    1.80    2.20
  -2 -15   1    7.30    7.00
   2 -15  -1   -0.70    4.50
  -2 -15   1    6.80    6.60
  -2 -15   1    3.90    4.10
   2  15  -1    1.50    3.10
   2  15  -1   10.60    7.60
  -2  15   1    5.00    5.30
   2  15  -1    4.60    2.30
   1 -15  -1   -5.90    4.30
  -1 -15   1    6.10    7.60
  -1 -15   1    3.60    4.00
  -1 -15   1    1.60    2.50
   1 -15  -1    2.70    3.60
  -1 -15   1   -3.20    3.90
   1 -15  -1    1.80    2.00
   1  15  -1    3.90    2.40
   1  15  -1   -5.60    6.00
  -1  15   1   -4.40    5.10
   1  15  -1   -0.50    2.90
  -1  15   1    4.00    3.70
   0 -15   1   12.60    4.60
   0 -15  -1   12.90    5.50
   0 -15  -1    9.20    4.40
   0 -15   1   19.40    3.30
   0 -15  -1   18.30    6.40
   0 -15  -1   15.90    2.90
   0 -15   1   13.40    6.00
   0  15  -1   10.90    6.90
   0  15   1   18.10    7.40
   0  15  -1   13.60    4.20
   0  15   1   18.60    4.20
   1 -15   1  103.59    8.50
   1 -15   1  102.79   12.20
  -1 -15  -1   97.99   11.70
   1 -15   1  132.39   11.00
  -1 -15  -1   90.99   10.80
   1  15   1  100.09   14.70
   1  15   1   96.59    9.10
  -1  15  -1  114.19    9.40
  -1  15  -1   97.29   13.30
  -2 -15  -1    3.70    5.10
  -2 -15  -1   -5.50    5.90
   2 -15   1    4.10    2.70
   2 -15   1    2.00    4.80
  -2 -15  -1    5.90    4.10
   2  15   1    3.90    3.10
  -2  15  -1    7.80    5.80
   2  15   1   -5.00    7.20
  -2  15  -1   -1.90    4.90
   3 -15   1   82.69    8.40
  -3 -15  -1  115.99   13.50
  -3 -15  -1   75.39   10.40
   3 -15   1   79.19   12.70
  -3 -15  -1  100.79   12.40
  -3  15  -1   87.29   12.60
   3  15   1   52.29   14.20
   3  15   1   82.89    8.50
   3  15   1   86.89    9.20
   4 -15   1   -1.40    2.90
  -4 -15  -1    5.10    5.20
  -4 -15  -1    6.20    6.80
   4 -15   1    4.80    8.30
  -4  15  -1    7.00    6.40
   4  15   1    5.10    3.20
   4  15   1    3.40    3.70
   5 -15   1   13.90   15.50
  -5 -15  -1    7.20    8.60
  -5 -15  -1    1.40    6.10
  -5  15  -1    8.50    7.90
   6 -15   1   -4.80    3.70
  -6 -15  -1   -6.30    5.80
  -6 -15  -1   10.00   11.80
   6  15   1    5.40    3.40
  -6  15  -1    9.00    8.70
   6  15   1    4.70    4.00
   7 -15   1    4.60    3.70
  -7 -15  -1   -4.00    5.80
   7  15   1    0.50    3.90
   7  15   1   -5.20    5.00
   7 -16  -1   -1.50    3.50
  -7 -16   1   11.10    7.90
   7  16  -1   -4.80    5.60
   7  16  -1    1.80    3.80
   6 -16  -1   51.59    7.90
  -6 -16   1   52.79   14.10
  -6 -16   1   48.30   12.40
   6  16  -1   40.50    6.90
   6  16  -1   52.79    7.50
  -6  16   1   56.19   11.10
  -5 -16   1   12.40    9.00
   5 -16  -1   29.00   13.10
  -5 -16   1   19.90   10.10
   5 -16  -1   13.30    6.40
  -5  16   1   18.20    8.70
   5  16  -1   15.90    6.10
   4 -16  -1    6.60    6.50
  -4 -16   1   13.00    8.50
   4 -16  -1   10.20    8.10
  -4 -16   1    8.60    7.10
   4 -16  -1   13.50    4.10
  -4  16   1   20.70    6.60
   4  16  -1    9.40    3.70
   4  16  -1   13.80    4.40
  -3 -16   1   91.29   11.10
   3 -16  -1   99.59    9.10
  -3 -16   1   77.19   13.60
   3 -16  -1  105.99   13.50
   3 -16  -1  103.19   14.80
  -3 -16   1   88.89   12.10
   3  16  -1   83.29    8.40
  -3  16   1   90.79   13.00
   3  16  -1  119.09   10.40
  -2 -16   1   62.19   10.90
   2 -16  -1   54.59    8.50
   2 -16  -1   63.49   10.80
   2 -16  -1   50.49    9.30
  -2 -16   1   45.70    8.30
   2  16  -1   54.29    7.10
   2  16  -1   41.70    5.50
  -2  16   1   48.70    9.90
   2  16  -1   45.30   10.70
   1 -16  -1  495.95   31.70
  -1 -16   1  459.55   33.60
   1 -16  -1  460.55   29.50
   1 -16  -1  428.06   34.50
   1  16  -1  442.76   35.70
  -1  16   1  435.96   34.50
  -1  16   1  463.65   33.70
   1  16  -1  458.95   30.70
   0 -16  -1    3.70    4.50
   0 -16  -1    4.10    4.30
   0 -16   1    8.00    2.90
   0 -16   1    6.70    4.90
   0 -16  -1    4.80    2.30
   0 -16   1    8.40    4.40
   0  16   1    9.00    6.90
   0  16  -1    6.10    3.60
   0  16  -1    9.90    6.80
   0  16   1    6.60    3.60
  -1 -16  -1  184.78   17.50
   1 -16   1  172.98   14.20
   1 -16   1  165.08   17.10
  -1 -16  -1  181.88   16.20
  -1  16  -1  187.68   13.80
   1  16   1  166.38   13.50
  -1  16  -1  154.98   17.90
   1  16   1  173.38   19.30
  -2 -16  -1   45.50   10.00
   2 -16   1   56.79    6.50
   2 -16   1   63.19   11.30
  -2  16  -1   75.49   12.10
   2  16   1   63.79   12.80
  -2  16  -1   61.39    8.90
   2  16   1   64.39    7.60
   3 -16   1   -4.10    5.30
  -3 -16  -1    8.20    7.60
   3 -16   1    1.20    2.90
  -3 -16  -1   14.40    7.00
   3  16   1   -0.10    3.30
   3  16   1    0.80    3.10
   3  16   1    9.70   10.30
  -3  16  -1   -3.60    5.60
  -4 -16  -1    4.90    6.70
   4 -16   1    0.30    3.40
   4 -16   1   -2.70    8.50
  -4  16  -1   -7.80    6.10
   4  16   1    0.90    3.80
   4  16   1    8.20    3.60
   5 -16   1    1.00    3.60
   5 -16   1    0.80   19.70
  -5 -16  -1   -3.60    5.30
  -5 -16  -1   18.10   10.70
  -5  16  -1    4.50    7.90
   5  16   1   -1.70    3.60
   5  16   1    0.10    3.60
   6 -16   1   19.10    5.40
  -6 -16  -1   22.40   15.00
  -6 -16  -1   30.70    9.70
   6  16   1   20.50    5.30
   6  16   1   10.90    3.80
  -6  16  -1   48.20   10.70
  -6 -17   1    1.90    6.80
  -6 -17   1   18.30   16.10
   6 -17  -1   11.20    4.70
   6  17  -1    5.70    4.30
  -6  17   1   26.90   10.10
   6  17  -1    5.40    4.30
  -5 -17   1   27.90    9.80
   5 -17  -1   55.89   15.30
  -5 -17   1   38.10   13.30
   5 -17  -1   33.60    5.90
   5  17  -1   36.10    6.60
  -5  17   1   38.50   11.40
   5  17  -1   30.00    5.70
   4 -17  -1   -0.50    2.80
  -4 -17   1   -6.00    8.80
   4 -17  -1    5.60    8.60
  -4 -17   1    0.40    5.60
   4 -17  -1   -2.50    5.80
  -4 -17   1  -11.70    7.90
   4  17  -1    3.50    4.00
  -4  17   1    0.00    6.30
   4  17  -1    0.70    2.80
   3 -17  -1  171.08   13.00
  -3 -17   1  129.19   18.80
  -3 -17   1  127.09   15.20
  -3 -17   1  146.39   15.60
   3 -17  -1  172.88   17.10
   3 -17  -1  170.98   18.90
   3  17  -1  183.48   14.10
   3  17  -1  145.89   12.00
  -2 -17   1  -17.40   10.60
   2 -17  -1    0.90    2.20
  -2 -17   1   -2.00    3.90
  -2 -17   1   -0.20    4.90
   2 -17  -1    1.20    5.90
   2 -17  -1   -3.50    5.10
   2  17  -1   -0.20    2.40
  -2  17   1    6.40    6.10
   2  17  -1   18.60    8.80
   2  17  -1   -6.30    3.10
  -1 -17   1    0.00    4.40
  -1 -17   1    9.70    5.10
   1 -17  -1    3.90    4.60
   1 -17  -1   10.10    6.40
   1 -17  -1    1.50    2.50
   1 -17  -1    0.90    6.00
   1  17  -1    0.50    6.70
   1  17  -1   -1.50    2.30
   1  17  -1   -2.60    3.50
  -1  17   1   10.60    4.40
   0 -17  -1   68.09   12.30
   0 -17  -1   68.79    6.10
   0 -17  -1   36.10    9.50
   0 -17   1   67.89    6.40
   0 -17   1   58.49   10.30
   0  17  -1   54.49    7.50
   0  17   1   52.19   11.60
   0  17  -1   48.60   11.50
   0  17   1   59.29    7.50
  -1 -17  -1  115.99   12.70
   1 -17   1  128.79   12.20
  -1 -17  -1   92.89   12.30
   1 -17   1   94.89   13.50
   1 -17   1  108.59    9.30
   1  17   1  121.39   16.40
  -1  17  -1  104.39   10.40
  -1  17  -1  109.59   15.20
   1  17   1  106.99   10.40
  -2 -17  -1   17.90    7.20
   2 -17   1   23.90    4.60
  -2 -17  -1    9.10   11.60
   2 -17   1   31.30    9.30
  -2 -17  -1   28.10    6.70
  -2  17  -1   22.60    7.00
  -2  17  -1   17.40    8.20
   2  17   1   13.40    9.10
   2  17   1   19.50    5.20
   3 -17   1   -2.30    5.80
  -3 -17  -1  -11.50    8.50
   3 -17   1   -1.60    2.90
  -3 -17  -1   -2.60    4.50
  -3 -17  -1   -0.30    6.30
  -3  17  -1    2.40    6.20
   3  17   1   -1.90    3.90
   3  17   1   -3.30    2.90
  -4 -17  -1   22.80   11.20
   4 -17   1   -1.50    9.90
  -4 -17  -1   37.70   10.20
   4 -17   1   23.80    5.20
   4  17   1   33.20    6.40
  -4  17  -1   19.70    9.00
   5 -17   1    4.40    3.90
  -5 -17  -1    5.10    5.60
  -5 -17  -1   19.60   13.70
   5  17   1    5.10    3.80
  -5  17  -1    4.80   11.10
   5  17   1    2.20    3.90
   6 -17   1    6.80    4.70
  -6 -17  -1    5.20    7.90
   6  17   1    5.90    3.70
   6  17   1    3.10    3.90
  -6  17  -1   11.30   10.10
  -6 -18   1   10.10    7.80
  -6 -18   1   -1.30   34.50
   6 -18  -1    7.50    4.20
   6  18  -1    2.80    4.10
   6  18  -1    2.40    3.60
   5 -18  -1   39.20   18.10
  -5 -18   1   31.80   23.10
  -5 -18   1   37.10   11.50
   5 -18  -1   29.10    5.80
   5  18  -1   45.30    6.60
   5  18  -1   24.70    6.00
  -4 -18   1   22.10   13.00
   4 -18  -1   66.99    7.60
  -4 -18   1   39.40   10.50
  -4 -18   1   48.00   13.40
   4  18  -1   58.79    6.80
  -4  18   1   58.89   12.50
   4  18  -1   54.29    8.10
  -3 -18   1   43.30    9.50
   3 -18  -1   37.50    9.70
   3 -18  -1   25.80   10.20
   3 -18  -1   43.70    6.00
  -3 -18   1   34.70    9.00
   3  18  -1   36.90    6.70
   3  18  -1    0.80   12.80
   3  18  -1   31.30    5.00
  -3  18   1   29.70    9.60
  -2 -18   1   62.49   10.50
  -2 -18   1   46.70    9.30
   2 -18  -1   57.99    6.40
   2 -18  -1   58.99   12.80
   2 -18  -1   42.70    9.20
   2  18  -1   55.29    7.70
   2  18  -1   49.20    5.90
  -2  18   1   59.09   12.10
   2  18  -1   38.80   11.40
   1 -18  -1  439.76   28.20
  -1 -18   1  352.76   28.50
  -1 -18   1  364.46   30.20
   1 -18  -1  387.96   25.50
   1 -18  -1  394.36   31.80
   1  18  -1  383.46   33.00
   1  18  -1  379.86   26.80
  -1  18   1  385.96   26.80
  -1  18   1  366.26   31.50
   0 -18  -1  262.47   24.80
   0 -18   1  349.27   20.40
   0 -18  -1  287.87   22.80
   0 -18   1  271.67   25.20
   0 -18  -1  319.47   19.90
   0  18   1  265.97   21.00
   0  18   1  252.37   25.90
   0  18  -1  296.37   21.50
   0  18  -1  296.17   27.00
  -1 -18  -1  142.09   16.60
   1 -18   1  161.88   12.50
  -1 -18  -1  164.38   15.60
   1 -18   1  197.48   16.20
   1 -18   1  161.98   17.80
   1  18   1  142.79   13.20
  -1  18  -1  173.28   19.50
  -1  18  -1  173.08   14.20
   1  18   1  152.68   19.50
  -2 -18  -1  130.69   16.10
   2 -18   1  163.28   18.60
   2 -18   1  181.98   13.10
  -2 -18  -1  140.59   15.70
   2  18   1  175.98   20.80
   2  18   1  164.38   14.00
   3 -18   1    4.10    7.10
  -3 -18  -1   -2.40    7.10
  -3 -18  -1  -17.70   12.70
  -3 -18  -1    2.10    4.80
   3 -18   1   -0.90    2.70
   3  18   1    6.00    4.20
   3  18   1    9.50   12.30
  -3  18  -1   -2.70    6.90
   3  18   1    1.30    3.30
  -4 -18  -1   11.70    6.60
   4 -18   1    6.30    4.00
   4 -18   1    6.10   10.90
   4  18   1   21.20    6.60
  -4  18  -1   23.00    9.50
   5 -18   1    3.90    3.60
  -5 -18  -1    4.20    6.60
  -5 -18  -1    2.80   17.00
  -5  18  -1   12.70    9.60
   5  18   1    0.90    3.20
   5  18   1    6.00    4.20
  -6 -18  -1    4.90    7.30
   6 -18   1    3.40    4.40
   6  18   1    3.30    4.20
   6 -19  -1   -3.10    5.10
  -6 -19   1    0.20    7.70
   6  19  -1    2.30    4.60
   6  19  -1    8.80    4.10
   5 -19  -1    6.40    3.90
  -5 -19   1    6.30    7.40
  -5 -19   1    2.10   18.90
  -5  19   1   11.10    9.70
   5  19  -1   -0.40    4.00
   4 -19  -1   13.30   11.60
  -4 -19   1   16.90    7.40
   4  19  -1   37.40    5.90
   4  19  -1   30.60    7.00
  -4  19   1   44.10   11.30
  -3 -19   1    1.30    6.80
   3 -19  -1   -0.30    7.50
  -3 -19   1   -0.20    4.40
   3 -19  -1    3.40    3.30
  -3 -19   1   15.20   15.20
   3  19  -1   -2.50    3.80
   3  19  -1  -12.00   15.30
   3  19  -1   -0.80    3.10
  -3  19   1   -0.40    7.00
   2 -19  -1   11.00    7.20
  -2 -19   1   -0.40    5.70
   2 -19  -1    4.40    3.10
  -2 -19   1    4.90    6.10
   2  19  -1    8.60    9.60
  -2  19   1   -6.00    6.80
   2  19  -1    5.70    4.10
   2  19  -1   -0.50    2.80
  -1 -19   1    7.70    6.50
   1 -19  -1   13.10    6.20
   1 -19  -1   13.30    3.60
  -1 -19   1    8.30    6.30
   1 -19  -1   13.50    6.80
   1  19  -1    4.60    3.80
  -1  19   1    6.00    5.80
   1  19  -1    3.00    9.40
   1  19  -1   11.10    4.80
   0 -19   1   23.80    7.00
   0 -19  -1   13.30    6.90
   0 -19  -1   20.30    4.00
   0 -19   1   19.10    4.20
   0 -19   1   13.30    7.40
   0 -19  -1   11.00    6.50
   0  19   1   18.90    5.30
   0  19  -1   20.40    6.80
   0  19  -1    4.80    7.90
   0  19   1    4.20    7.40
   1 -19   1  169.48   14.90
  -1 -19  -1  118.59   14.40
  -1 -19  -1  175.28   11.40
  -1 -19  -1  141.89   16.00
   1 -19   1  148.09   11.70
   1 -19   1  128.09   16.60
  -1  19  -1  138.99   13.10
   1  19   1   94.39   18.00
   1  19   1  128.69   12.60
   2 -19   1   45.10    6.00
  -2 -19  -1   45.20   10.20
   2 -19   1   29.00   10.30
  -2 -19  -1   21.30    7.80
   2  19   1   39.50    5.80
   2  19   1   19.60   10.00
  -2  19  -1   35.60   11.80
   2  19   1   35.50    6.50
  -3 -19  -1  185.58   21.60
   3 -19   1  276.27   18.90
  -3 -19  -1  215.68   21.40
   3 -19   1  226.38   25.00
   3  19   1  269.87   19.80
   3  19   1  237.58   17.90
  -3  19  -1  306.97   26.60
   4 -19   1    4.90   12.70
   4 -19   1    0.70    3.80
  -4 -19  -1    5.50    6.00
   4  19   1    7.30    3.70
   4  19   1   16.50    5.30
  -4  19  -1   12.20    9.60
   5 -19   1    5.00    3.80
  -5 -19  -1    4.20    6.60
  -5  19  -1   -2.40   10.10
   5  19   1    1.80    4.00
   5  19   1    6.30    4.70
  -6 -19  -1   -5.20    5.50
   6 -19   1   -1.80    3.40
   6  19   1   -2.30    3.10
   6  19   1    4.30    3.80
   6 -20  -1    8.60    4.30
  -6 -20   1    9.50    7.20
   6  20  -1    8.20    4.20
   6  20  -1    4.30    4.20
   5 -20  -1   13.70    4.70
  -5 -20   1   11.10    7.50
   5  20  -1   10.60    4.30
  -5  20   1   30.30   11.90
   5  20  -1   20.90    5.70
   4 -20  -1    1.70    3.40
  -4 -20   1    5.80    6.10
   4 -20  -1    8.40   10.80
  -4  20   1   15.80    9.50
   4  20  -1    3.50    4.20
   4  20  -1   -0.30    3.50
   3 -20  -1   12.40    9.50
  -3 -20   1   -1.20    7.50
   3 -20  -1    0.10    3.00
  -3 -20   1   -1.00    4.80
   3  20  -1   -1.80    3.90
  -3  20   1   -4.30    7.00
   3  20  -1    5.10    3.40
   3  20  -1  -15.00   18.70
   2 -20  -1   31.80    5.10
  -2 -20   1   31.10    9.10
  -2 -20   1   15.40    7.20
   2  20  -1   28.40    4.40
   2  20  -1   30.70    6.30
  -2  20   1   21.90    9.80
   1 -20  -1   55.49   12.30
   1 -20  -1   69.79    7.00
  -1 -20   1   57.79   10.30
   1 -20  -1   81.19   10.80
  -1 -20   1   49.10   11.20
  -1  20   1   51.19   12.20
  -1  20   1   52.29    8.60
   1  20  -1   63.29    8.70
   0 -20   1    1.90    3.00
   0 -20  -1   -4.00    6.20
   0 -20  -1   -0.50    2.60
   0 -20  -1    0.80    5.00
   0 -20   1   -8.50    5.70
   0 -20   1    5.00    5.60
   0  20  -1   -5.60    7.60
   0  20   1   -5.70    7.20
   0  20  -1   -0.50    4.60
   0  20   1   -2.10    4.70
  -1 -20  -1   73.09   11.10
  -1 -20  -1   93.79    7.70
   1 -20   1   88.39    8.00
  -1 -20  -1   70.89   12.70
   1 -20   1   50.69   11.40
   1 -20   1   84.59   10.40
  -1  20  -1   66.19   14.30
   1  20   1   62.59   15.20
   1  20   1   52.89    8.70
  -1  20  -1   50.09    9.00
  -2 -20  -1    5.50    6.40
   2 -20   1    7.90    7.50
   2 -20   1    2.00    3.00
  -2 -20  -1    7.00    6.90
  -2  20  -1    3.10    8.10
   2  20   1    4.60    4.40
   2  20   1    1.90    3.40
   2  20   1   10.20   10.80
   3 -20   1   11.70    4.20
   3 -20   1   17.70   11.50
  -3 -20  -1    7.40    6.60
   3  20   1   16.20   16.90
   3  20   1    5.90    4.60
  -3  20  -1   18.80    9.90
   3  20   1    7.80    3.70
  -4 -20  -1    3.70    6.50
   4 -20   1    1.40    3.20
   4  20   1    0.70    3.50
   4  20   1    3.20    4.20
  -4  20  -1   -4.60   16.80
  -5 -20  -1    7.80    6.40
   5 -20   1   -0.80    3.60
  -5  20  -1   10.40   11.30
   5  20   1    4.80    3.90
   5  20   1    3.20    4.20
  -5 -21   1    4.90    7.30
   5 -21  -1   -6.10    3.30
  -5  21   1  -19.80   10.90
   5  21  -1   -1.00    4.30
   5  21  -1   -1.00    4.00
   4 -21  -1    1.70    3.50
  -4 -21   1   -2.70    6.00
   4 -21  -1   -6.00   11.90
   4  21  -1    9.30    3.90
   4  21  -1    6.30    4.40
  -4  21   1    3.20   11.10
   3 -21  -1   13.00    5.90
  -3 -21   1   -8.00    9.10
  -3 -21   1    3.90    5.90
   3 -21  -1    3.00    8.70
   3  21  -1   11.40    3.90
  -3  21   1    2.70    8.80
  -2 -21   1   -3.90    4.80
   2 -21  -1    3.70    7.70
   2 -21  -1   -1.20    2.70
  -2 -21   1   -2.30    6.60
   2  21  -1   -0.20    4.20
   2  21  -1   31.60   13.00
  -2  21   1   -1.70    8.00
   2  21  -1    7.80    3.80
   1 -21  -1   15.00    8.30
   1 -21  -1    7.30    5.50
   1 -21  -1    9.30    3.10
  -1 -21   1    6.80    6.00
  -1 -21   1    9.60    3.50
   1  21  -1   20.90   11.00
   1  21  -1   12.60    4.90
  -1  21   1    6.00    9.00
   0 -21  -1   44.90   11.60
   0 -21  -1   36.30    8.10
   0 -21  -1   36.20    5.30
   0 -21   1   48.70    6.30
   0 -21   1   45.00    8.90
   0  21  -1   40.30   13.00
   0  21   1   20.90   10.40
   0  21   1   49.70    7.90
   0  21  -1   45.80    7.60
   1 -21   1   19.00    4.40
   1 -21   1   20.50    9.30
  -1 -21  -1   22.00    8.60
   1 -21   1   28.40    7.30
  -1 -21  -1   17.70    3.80
  -1 -21  -1    5.90    5.90
   1  21   1   10.70    4.10
  -1  21  -1   13.00    6.90
   1  21   1   21.20    9.90
  -1  21  -1   28.10   10.30
   1  21   1   18.90    5.40
  -2 -21  -1   -0.10    8.00
   2 -21   1    8.30    3.40
  -2 -21  -1   -5.70    5.10
   2 -21   1   -3.90    6.80
   2  21   1    2.70    4.30
   2  21   1   -6.10   11.50
   2  21   1    5.40    4.00
  -2  21  -1   15.90    9.70
   3 -21   1    8.40    9.30
  -3 -21  -1   -2.70    5.70
   3 -21   1   -1.30    3.00
   3  21   1    1.30    4.20
  -3  21  -1  -16.10    8.40
   3  21   1  -26.40   20.60
  -4 -21  -1    4.80    6.30
   4 -21   1    1.10    3.60
   4  21   1   -2.60    3.30
  -4  21  -1    4.50   10.50
   4  21   1    1.50    4.20
  -5 -21  -1    8.50    5.80
   5 -21   1   22.00    5.60
   5  21   1   16.00    5.40
  -5  21  -1   17.50   15.70
   5  21   1    9.00    4.50
  -5 -22   1   -4.80    6.10
   5 -22  -1    5.00    3.90
   5  22  -1   -7.20    5.20
  -5  22   1   -3.70   12.90
   5  22  -1    9.10    4.70
   4 -22  -1    8.80    4.10
  -4 -22   1    7.40    6.70
   4  22  -1   12.50    4.60
  -4  22   1   16.10   10.80
   4  22  -1    8.50    4.50
  -3 -22   1    6.50    6.30
  -3 -22   1   -0.40   10.80
   3 -22  -1   -1.10    9.40
   3 -22  -1   16.70    4.40
  -3  22   1   15.30    9.90
   3  22  -1   -3.40    4.20
   3  22  -1   11.50    5.20
  -2 -22   1   21.40    9.60
  -2 -22   1   12.20    9.30
   2 -22  -1    9.30    4.20
   2 -22  -1   13.10    9.90
  -2  22   1   12.30    9.90
   2  22  -1   13.70    5.40
   2  22  -1   -7.20   14.30
   1 -22  -1   13.50    8.70
  -1 -22   1   14.30    7.30
  -1 -22   1   26.50    5.10
   1 -22  -1   19.10    6.20
  -1 -22   1   14.00    7.90
   1 -22  -1   20.10    4.30
  -1  22   1    8.70    9.40
  -1  22   1   24.30    8.30
   1  22  -1   10.00   10.80
   1  22  -1   16.40    5.80
   0 -22  -1    6.90    5.80
   0 -22   1    4.00    5.50
   0 -22  -1    9.20    3.30
   0 -22   1    6.00    3.60
   0 -22  -1    5.00    7.30
   0 -22   1    7.20    7.30
   0  22   1   -1.50    9.40
   0  22  -1   -3.90    9.00
   0  22  -1    7.80    5.50
   0  22   1    4.40    5.10
  -1 -22  -1    6.90    3.10
   1 -22   1   -8.50    7.10
   1 -22   1    4.40    3.00
   1 -22   1    1.60    4.60
  -1 -22  -1    5.80    6.40
  -1 -22  -1    8.70    7.50
  -1  22  -1    7.90    6.70
   1  22   1    2.20    5.00
   1  22   1   -1.80    4.00
  -1  22  -1  -10.50    8.40
   1  22   1    2.70   11.40
  -2 -22  -1    6.20    3.30
  -2 -22  -1    8.60    9.60
   2 -22   1    5.20    8.80
   2  22   1   48.30   15.10
   2  22   1   14.90    4.00
  -2  22  -1   16.00   10.80
   2  22   1    4.60    5.10
   3 -22   1   -4.40   17.40
   3 -22   1    6.70    3.90
  -3 -22  -1    8.70    6.60
   3  22   1    3.20    3.70
   3  22   1   11.70    4.70
  -3  22  -1  -10.30    9.50
   4 -22   1    0.40    3.60
  -4 -22  -1    1.00    5.70
   4  22   1    6.00    4.00
  -4  22  -1  -16.00   10.10
   4  22   1    7.10    4.60
  -5 -22  -1    0.90    5.70
   5 -22   1    5.90    4.10
   5  22   1   -0.50    3.90
   5  22   1    3.00    3.80
  -5  22  -1   12.00   15.40
   5 -23  -1    0.60    3.80
  -5 -23   1    4.70    5.20
   5  23  -1  -17.90    7.30
   5  23  -1   -2.70    4.10
  -4 -23   1   -2.20    5.40
   4 -23  -1   -0.20    3.40
  -4  23   1   14.30   11.70
   4  23  -1   -0.20    4.10
  -3 -23   1    3.30    6.20
   3 -23  -1    4.80    3.40
  -3 -23   1   15.30   13.80
   3 -23  -1  -12.20   11.80
  -3  23   1   -8.60    9.70
   3  23  -1   -0.70    4.20
   2 -23  -1   -1.80    2.90
   2 -23  -1    0.60   11.20
  -2 -23   1    5.00    6.10
  -2 -23   1    6.00    3.60
  -2 -23   1    5.90    9.30
   2  23  -1   24.10   17.60
  -2  23   1   17.60   10.70
   2  23  -1    1.30    4.40
  -1 -23   1    6.30    8.50
  -1 -23   1   -0.60    5.70
  -1 -23   1    6.90    5.40
   1 -23  -1   10.20    6.80
   1 -23  -1   -6.80    7.90
   1 -23  -1    1.90    3.00
   1  23  -1    1.60   12.00
   1  23  -1    9.10    5.90
  -1  23   1    7.60   10.60
   0 -23  -1    4.00    5.70
   0 -23   1    5.60    3.60
   0 -23  -1   -0.40    8.30
   0 -23   1   -0.40    7.70
   0 -23   1    1.80    9.10
   0 -23  -1    2.20    2.80
   0  23   1   15.50    5.90
   0  23  -1   -0.10    6.20
   0  23   1    2.70   10.00
   0  23  -1   18.20   11.10
   1 -23   1    5.80    6.10
   1 -23   1    1.30    5.10
  -1 -23  -1    8.70    3.40
  -1 -23  -1   -4.60    8.00
  -1 -23  -1    3.40    6.50
   1 -23   1   11.60    8.60
   1  23   1    0.00    5.00
  -1  23  -1   16.20    8.10
   1  23   1   -6.40   12.00
  -1  23  -1    9.80   10.10
   2 -23   1    5.80    9.50
  -2 -23  -1  -17.90   10.30
  -2 -23  -1    0.60    3.00
   2 -23   1    3.60    3.10
  -2 -23  -1   -3.80    6.10
   2  23   1   -3.00    4.50
   2  23   1   -3.20    4.30
  -2  23  -1    5.40   10.30
   2  23   1   16.50   15.60
  -3 -23  -1    4.50    3.30
  -3 -23  -1    3.50    5.80
   3 -23   1    5.50    3.60
   3  23   1   -3.80    4.30
   3  23   1   -0.80    4.20
  -3  23  -1    0.40   11.10
  -4 -23  -1   -3.50    6.00
   4 -23   1   -5.50    3.30
   4  23   1   -3.50    3.90
  -4  23  -1  -15.00   12.30
   4 -24  -1    6.30    7.40
  -4 -24   1    2.70    5.70
   4  24  -1    8.10    5.50
  -3 -24   1   12.10    7.40
  -3 -24   1   17.10    4.20
   3 -24  -1   26.60    5.30
   3  24  -1   15.90    5.70
  -3  24   1   27.70   12.50
  -2 -24   1  -20.20   10.40
  -2 -24   1   -1.30    5.90
  -2 -24   1    1.40    3.30
   2 -24  -1   -3.20    3.20
  -2  24   1   12.70   17.40
   2  24  -1    3.30    4.70
  -1 -24   1   14.00    7.30
  -1 -24   1   14.90   10.60
   1 -24  -1   11.00    6.00
  -1 -24   1   10.20    4.00
   1 -24  -1   13.30    3.90
   1 -24  -1   13.80   10.30
  -1  24   1   15.80   12.10
   1  24  -1   12.20    6.00
   1  24  -1   -3.40   14.40
   0 -24  -1    2.60   10.20
   0 -24   1   18.40    9.60
   0 -24   1   19.50    8.10
   0 -24  -1    6.90    3.80
   0 -24  -1   -0.90    5.70
   0 -24   1    3.70    3.60
   0  24   1   10.20    7.40
   0  24  -1   17.80   13.00
   0  24   1    1.50   11.50
   0  24  -1   17.30    6.40
  -1 -24  -1    2.30    5.20
   1 -24   1   14.80    4.40
  -1 -24  -1    9.00    3.50
  -1 -24  -1   -3.70   10.00
  -1  24  -1    4.30   10.90
  -1  24  -1    1.70    9.20
   1  24   1   12.90    5.70
   1  24   1    6.00   13.60
   2 -24   1  -13.00   11.30
  -2 -24  -1   13.30   14.20
  -2 -24  -1   -0.80    6.70
  -2 -24  -1   -2.60    3.50
   2 -24   1   -0.20    3.20
  -2  24  -1   15.40   11.60
   2  24   1   -7.60   18.90
   2  24   1    9.60    4.90
   3 -24   1   22.70    5.60
  -3 -24  -1    5.20    6.10
  -3 -24  -1   12.30    4.10
   3  24   1   17.00    5.60
  -3  24  -1   13.90   13.20
   3  24   1    4.30    5.00
  -4 -24  -1    0.10    6.50
   4 -24   1   -5.10    4.40
  -4 -24  -1    2.60    3.90
  -4  24  -1    0.20   14.30
   4  24   1    1.30    5.00
   4  24   1    4.20    5.20
  -4 -25   1    6.80    3.60
  -4 -25   1   -4.20    5.70
   4 -25  -1    9.80    4.30
   4  25  -1    1.40    3.90
   3 -25  -1    0.70    3.90
  -3 -25   1   -5.40    6.10
  -3 -25   1   -1.50    3.50
  -3  25   1   30.40   12.60
   3  25  -1   -8.90    4.30
  -2 -25   1    5.70    6.30
   2 -25  -1    3.70    3.60
  -2 -25   1    1.80    3.60
  -2  25   1    9.80   11.10
   2  25  -1    7.20    5.40
   2  25  -1   -4.30   23.50
  -1 -25   1   27.10   11.90
   1 -25  -1    6.00   11.40
  -1 -25   1   13.00    4.40
   1 -25  -1   21.60    4.90
  -1 -25   1    9.40    6.50
   1  25  -1   -9.00   14.20
  -1  25   1   16.60   12.60
   1  25  -1   15.30    6.10
   0 -25  -1    3.00   12.30
   0 -25   1   14.90    4.90
   0 -25   1    8.00    6.00
   0 -25   1    6.30   10.60
   0 -25  -1   10.60    3.90
   0 -25  -1   20.50    7.30
   0  25  -1   12.20   13.60
   0  25   1   18.10   13.10
   0  25   1   20.90    7.90
   0  25  -1   17.00    7.10
   1 -25   1   15.20    4.70
  -1 -25  -1   10.60    3.90
   1 -25   1   -3.80   13.90
  -1 -25  -1    2.90    5.90
  -1  25  -1   -0.10   12.80
   1  25   1   -1.20   14.20
   1  25   1   11.80    6.00
   2 -25   1    0.20    3.70
  -2 -25  -1    3.80    7.20
  -2 -25  -1   -0.70    3.70
   2  25   1   21.40   22.20
   2  25   1   -0.20    5.40
  -2  25  -1   -8.90   11.80
  -3 -25  -1   -2.70    6.30
   3 -25   1    2.00    3.80
  -3 -25  -1    9.90    4.20
   3  25   1   16.00    5.30
  -3  25  -1    7.40   12.70
  -4 -25  -1    1.10    6.10
   4 -25   1   -2.50    3.80
   4  25   1    4.00    4.20
  -3 -26   1    4.10    3.90
  -3 -26   1   -3.60    6.50
   3 -26  -1    2.60    4.30
   3  26  -1    3.40    4.90
  -3  26   1   36.20   23.70
   2 -26  -1    0.20    4.10
  -2 -26   1    5.90    4.20
  -2 -26   1    4.30    5.60
   2  26  -1    5.60    5.20
  -2  26   1   -0.70   12.30
  -1 -26   1    7.40    4.20
   1 -26  -1    6.00    4.00
  -1 -26   1    1.00    5.60
   1  26  -1   -1.80   17.30
  -1  26   1    8.80   12.40
   1  26  -1   11.80    6.50
   0 -26   1    0.70    3.60
   0 -26   1    2.70    5.90
   0 -26  -1    2.90    3.80
   0 -26  -1   -1.30    5.00
   0  26   1  -19.70   12.70
   0  26  -1   -3.10   14.20
   0  26  -1   -2.90    7.70
   0  26   1  -10.70    8.50
  -1 -26  -1    4.00    6.00
  -1 -26  -1    4.10    4.00
   1 -26   1    5.90    4.00
  -1  26  -1   25.30   13.50
   1  26   1   -2.60   16.00
   1  26   1    4.10    6.40
  -2 -26  -1   -2.80    4.60
   2 -26   1    3.30    4.00
  -2 -26  -1   -4.70    5.70
  -2  26  -1  -10.80   12.50
   2  26   1   -2.00    5.20
   2  26   1  -47.00   33.80
  -3 -26  -1   -5.70    4.80
   3 -26   1   -0.70    3.70
  -3 -26  -1   12.10    6.90
   3  26   1   -3.50    4.50
  -3  26  -1   16.60   14.20
   3 -27  -1    3.90    4.50
  -3 -27   1   -1.00    5.00
  -3 -27   1    2.40    3.70
   3  27  -1    2.60    5.00
  -2 -27   1    0.80    5.40
  -2 -27   1   -3.20    3.90
   2 -27  -1    7.90    4.50
   2  27  -1   -2.10    5.70
  -1 -27   1    2.50    3.90
   1 -27  -1    0.70    5.00
  -1 -27   1    0.30    6.00
   1  27  -1    6.80    9.30
  -1  27   1   -5.30   13.30
   0 -27  -1    3.00    6.00
   0 -27   1    0.30    3.80
   0 -27   1   -2.70    5.60
   0 -27  -1    0.00    5.20
   0  27  -1   38.90   16.50
   0  27  -1   -4.80    9.30
   0  27   1   24.10   14.90
   1 -27   1   23.50    5.80
  -1 -27  -1   19.60    5.00
  -1 -27  -1   14.10    6.80
   1  27   1   12.10    6.90
  -1  27  -1    7.40   14.60
   2 -27   1    9.00    4.30
  -2 -27  -1    9.80    6.50
  -2 -27  -1    4.40    4.80
   2  27   1    8.10    5.90
  -2  27  -1   11.00   15.00
   2 -28  -1    4.10    5.00
  -2 -28   1    2.50    4.20
  -2 -28   1   -0.40    5.70
   2  28  -1   -9.10    5.90
  -1 -28   1   -1.30    5.80
  -1 -28   1    0.40    4.20
   1 -28  -1    7.50    4.80
   1  28  -1   -0.30    6.60
  -1  28   1   -5.00   13.90
   0 -28  -1    3.70    4.80
   0 -28   1    1.50    4.20
   0  28  -1    8.30   21.20
   0  28   1   23.40   17.70
  -1 -28  -1   -3.10    5.00
   1 -28   1    0.70    3.90
   1  28   1   -4.30    7.00
  -1  28  -1   -9.30   17.10
   8   0  -2    7.00    3.60
  -8   0   2   11.60    8.70
  -8   0   2   -2.90    7.60
   8   0  -2    1.70    4.00
  -7   0   2    6.10    5.90
   7   0  -2    0.60    3.20
  -7   0   2    7.70    6.80
   7   0  -2    2.70    3.20
   6   0  -2    2.30    2.90
  -6   0   2    1.40    4.30
   6   0  -2   -0.20    3.30
   5   0  -2    1.00    2.50
  -5   0   2   -3.00    3.30
   5   0  -2   -1.00    2.40
   4   0  -2    7.70    2.50
   4   0  -2    9.50    2.00
   4   0  -2    4.20    2.30
  -4   0   2    8.30    3.20
   3   0  -2   -0.30    1.50
   3   0  -2    1.30    1.40
  -3   0   2   -1.10    1.50
   3   0  -2    1.70    0.80
  -3   0   2    3.10    2.40
  -1   0   2    5.80    1.30
  -1   0   2    2.50    2.10
   0   0   2  986.10   60.99
   0   0  -2 1006.80   60.99
   0   0   2  986.60   61.39
   1   0   2   -1.20    2.80
   1   0   2    0.10    1.20
  -1   0  -2    0.30    2.50
  -2   0  -2  626.54   41.90
  -2   0  -2  663.13   41.70
   2   0   2  659.63   40.90
   2   0   2  648.64   40.50
   2   0   2  688.13   41.90
  -3   0  -2    0.70    3.00
  -3   0  -2    3.50    3.00
   3   0   2    1.10    2.40
   3   0   2   -0.30    1.80
   4   0   2  454.65   30.50
   4   0   2  483.05   30.60
  -4   0  -2  465.95   32.70
  -4   0  -2  490.45   32.90
   5   0   2    0.60    2.40
   5   0   2   -2.50    2.20
   5   0   2    1.60    2.10
  -5   0  -2   -5.70    4.50
  -5   0  -2   -3.20    8.00
   6   0   2   78.39    8.20
   6   0   2   82.59    8.40
  -6   0  -2   75.39   12.80
   7   0   2    7.20    3.20
   7   0   2   -2.80    2.60
  -7   0  -2    3.10    5.80
  -7   0  -2   -8.30    7.30
   8   0   2    8.70    4.60
  -8   0  -2   21.00    9.30
   8  -1  -2    9.80    3.80
   8  -1  -2    6.40    4.60
  -8  -1   2    6.90    7.90
  -8  -1   2   13.70    8.90
  -8   1   2    0.20    8.60
  -8   1   2    9.80    8.80
   8   1  -2   11.80    4.20
  -7  -1   2    6.50    7.30
  -7  -1   2   23.70    9.20
   7  -1  -2   26.50    5.30
   7  -1  -2   17.30    4.80
   7   1  -2   16.40    4.30
   7   1  -2   21.80    5.30
  -7   1   2   26.60    8.40
  -7   1   2   34.30    7.70
   6  -1  -2   24.10    4.80
  -6  -1   2   18.10    7.20
  -6  -1   2   23.00    6.20
   6  -1  -2   19.20    4.40
   6   1  -2   17.10    4.30
   6   1  -2   24.20    4.50
  -6   1   2   22.40    5.90
   5  -1  -2  129.79   11.00
   5  -1  -2  139.09   12.90
  -5  -1   2  147.49   12.50
   5   1  -2  139.69   11.30
   5   1  -2  145.19   11.20
  -5   1   2  145.29   12.00
   4  -1  -2   16.50    3.10
   4  -1  -2   12.60    2.50
  -4  -1   2   16.50    3.80
   4  -1  -2   13.80    3.10
   4   1  -2   13.70    3.20
   4   1  -2   12.70    2.40
  -4   1   2   17.70    4.20
   4   1  -2   16.00    3.10
  -4   1   2   12.00    5.60
   4   1  -2   16.70    2.00
  -3  -1   2   86.29    7.00
   3  -1  -2   79.09    6.50
   3  -1  -2   97.39    6.50
   3  -1  -2   80.39    6.90
   3   1  -2   84.59    5.90
   3   1  -2   97.49    6.40
   3   1  -2  100.99    8.60
  -3   1   2   74.49    6.20
   2  -1  -2  487.05   30.90
   2  -1  -2  496.65   30.90
   2  -1  -2  540.15   32.80
  -2  -1   2  502.15   31.10
   2  -1  -2  469.75   30.90
   2   1  -2  538.95   30.90
   2   1  -2  497.25   30.90
   2   1  -2  475.75   31.00
  -1  -1   2 1886.31  111.49
   1  -1  -2 1782.72  111.29
   1  -1  -2 1937.81  112.49
   1  -1  -2 1879.81  111.09
  -1   1   2 1830.42  110.89
  -1   1   2 1699.53  112.29
   0  -1   2 3257.77  216.08
   0   1   2 3861.61  216.18
  -1  -1  -2 1087.69   70.09
  -1  -1  -2 1118.59   70.49
   1  -1   2 1165.48   69.59
   1  -1   2 1214.58   70.69
   1   1   2 1113.59   69.49
   1   1   2 1191.78   70.79
   1   1   2 1097.29   69.29
  -2  -1  -2 2250.07  136.79
   2  -1   2 2282.47  135.79
   2  -1   2 2223.28  135.09
   2  -1   2 2237.18  135.39
  -2  -1  -2 2165.88  136.59
   2   1   2 2199.98  135.69
   2   1   2 2186.58  135.29
  -2   1  -2 2188.48  136.69
  -2   1  -2 2228.68  136.49
   2   1   2 2348.17  136.89
   3  -1   2  413.26   26.40
   3  -1   2  390.76   25.70
   3  -1   2  379.66   25.80
  -3  -1  -2  373.96   27.30
  -3  -1  -2  389.36   27.50
   3   1   2  393.76   25.70
  -3   1  -2  370.06   27.10
   3   1   2  436.06   26.00
   3   1   2  476.65   26.70
   4  -1   2   75.79    6.80
  -4  -1  -2   84.09    9.90
   4  -1   2   81.89    6.90
  -4  -1  -2   87.39    9.40
  -4   1  -2   86.79    9.50
   4   1   2   74.99    6.80
   4   1   2   63.89    6.90
  -4   1  -2   63.39    9.60
  -5  -1  -2  307.47   23.90
   5  -1   2  283.47   19.20
   5  -1   2  303.67   20.60
   5  -1   2  297.97   20.70
  -5  -1  -2  295.27   24.50
   5   1   2  289.57   19.80
   5   1   2  292.17   20.70
  -5   1  -2  310.27   23.90
   5   1   2  298.17   20.60
  -6  -1  -2   13.90    6.90
   6  -1   2   11.00    3.40
   6  -1   2   10.80    3.60
  -6   1  -2   20.20    8.10
   6   1   2    7.00    3.30
   6   1   2   19.40    4.60
   7  -1   2    6.20    3.60
   7  -1   2   11.80    4.20
  -7  -1  -2    6.40    7.90
  -7  -1  -2    8.50    6.80
   7   1   2    7.60    3.90
   7   1   2    5.00    3.30
  -7   1  -2    6.50    8.50
   8  -1   2    1.80    5.00
  -8  -1  -2    9.00    7.50
   8  -1   2    0.60    3.00
  -8   1  -2    1.20    7.30
   8   1   2    7.50    4.30
   8  -2  -2   -2.80    3.70
  -8  -2   2   -0.70    8.80
   8  -2  -2    3.50    3.30
  -8  -2   2    5.20    8.50
  -8   2   2   -6.30    8.50
  -8   2   2   -2.20   11.00
   8   2  -2   -2.80    3.40
  -7  -2   2    3.30    6.30
   7  -2  -2    6.30    3.70
  -7  -2   2   10.40    6.40
   7  -2  -2    0.10    3.30
   7   2  -2    0.00    3.30
  -7   2   2    2.10    6.20
   7   2  -2    3.60    4.00
  -7   2   2    6.50    5.80
  -6  -2   2    6.60    4.80
  -6  -2   2    8.60    5.70
   6  -2  -2    4.30    3.40
   6  -2  -2    3.30    3.40
   6   2  -2    0.10    3.20
  -6   2   2   -2.40    4.40
   6   2  -2    4.20    3.20
  -5  -2   2    7.20    3.60
   5  -2  -2    3.40    2.60
   5  -2  -2   -0.60    2.40
   5   2  -2   -1.20    2.60
   5   2  -2    3.30    2.90
   4  -2  -2  565.24   35.10
  -4  -2   2  563.54   35.80
   4  -2  -2  559.74   34.90
   4  -2  -2  565.84   34.60
  -4   2   2  556.44   34.80
   4   2  -2  531.85   34.20
   4   2  -2  584.64   34.10
   4   2  -2  522.75   35.00
  -4   2   2  497.55   35.60
   4   2  -2  548.85   34.90
  -3  -2   2  645.84   40.80
   3  -2  -2  683.03   42.50
   3  -2  -2  635.24   40.30
   3  -2  -2  590.44   40.70
   3  -2  -2  647.84   40.10
   3   2  -2  625.14   40.30
   3   2  -2  737.53   40.00
   3   2  -2  631.54   39.80
   3   2  -2  628.04   40.20
   2  -2  -2   58.89    4.60
  -2  -2   2   60.99    5.20
   2  -2  -2   60.29    6.60
   2  -2  -2   57.69    4.60
   2  -2  -2   58.29    4.50
   2   2  -2   63.29    4.50
   2   2  -2   62.09    4.60
   2   2  -2   60.29    4.70
   1  -2  -2    7.40    1.20
   1  -2  -2    6.10    1.20
   1  -2  -2    8.60    2.80
  -1  -2   2    8.30    2.10
   1   2  -2    9.00    2.60
   1   2  -2    7.10    1.40
   0  -2   2 1399.76   94.59
   0  -2  -2 1551.54   93.79
   0  -2  -2 1581.34   94.29
   0   2  -2 1637.84   94.69
   0   2   2 1539.35   94.59
   1  -2   2  326.37   20.60
  -1  -2  -2  288.57   20.30
   1  -2   2  294.17   19.10
  -1  -2  -2  282.57   20.00
  -1   2  -2  316.87   20.70
   1   2   2  302.57   19.10
   1   2   2  311.37   19.40
   1   2   2  338.77   21.20
   2  -2   2   77.99    5.80
  -2  -2  -2   80.59    7.60
  -2  -2  -2   70.49    6.80
   2  -2   2   79.99    5.90
   2  -2   2   83.39    6.30
   2  -2   2   76.29    5.70
   2   2   2   81.59    8.30
   2   2   2   74.89    6.30
  -2   2  -2   69.09    6.50
   2   2   2   71.39    5.50
  -3  -2  -2  632.94   41.10
   3  -2   2  615.04   39.20
   3  -2   2  620.64   39.40
   3  -2   2  635.44   39.90
  -3  -2  -2  614.94   41.10
   3  -2   2  600.94   38.70
   3   2   2  636.04   39.30
  -3   2  -2  597.04   40.90
   3   2   2  695.73   40.10
  -3   2  -2  641.34   40.90
   4  -2   2  356.66   23.50
   4  -2   2  355.76   23.70
  -4  -2  -2  363.36   25.90
  -4   2  -2  369.46   26.10
   4   2   2  360.76   23.60
   4   2   2  340.87   23.70
  -4   2  -2  365.46   26.00
   5  -2   2  312.07   21.20
  -5  -2  -2  328.97   24.60
   5  -2   2  303.17   21.30
   5  -2   2  306.87   19.60
  -5  -2  -2  281.37   25.10
  -5   2  -2  304.77   24.40
   5   2   2  309.67   20.70
   5   2   2  298.07   21.50
   5   2   2  319.77   21.30
   6  -2   2   -4.20    2.40
   6  -2   2   -1.80    2.70
  -6  -2  -2    8.40    6.10
   6   2   2    3.30    2.80
   6   2   2    0.10    3.10
   6   2   2   -0.20    2.40
  -6   2  -2   -3.50    5.80
   7  -2   2    1.60    3.50
   7  -2   2    2.30    2.90
  -7  -2  -2    8.90    7.30
  -7  -2  -2   12.80    8.10
   7   2   2    3.20    3.40
   7   2   2    3.00    3.10
  -7   2  -2    0.00    8.30
   8  -2   2    1.60    3.00
   8   2   2   -0.30    3.90
  -8   2  -2   10.20    8.00
   8  -3  -2   -0.10    3.80
  -8  -3   2    5.40   14.70
   8  -3  -2    5.20    3.60
   8   3  -2    1.70    3.80
  -8   3   2  -12.90    9.50
  -8   3   2    7.00   16.70
  -7  -3   2    7.10    6.90
  -7  -3   2    4.00    6.70
   7  -3  -2    4.80    3.30
   7  -3  -2    3.10    3.70
  -7   3   2   11.90    6.30
  -7   3   2    3.60    7.00
   7   3  -2    7.00    3.70
   7   3  -2    4.10    3.80
  -6  -3   2   28.20    6.90
   6  -3  -2   27.80    5.20
  -6  -3   2   31.80    9.00
   6  -3  -2   25.00    4.90
   6   3  -2   39.10    6.30
  -6   3   2   28.00    6.50
   6   3  -2   27.90    5.20
   5  -3  -2    1.00    2.50
  -5  -3   2    4.80    3.60
   5  -3  -2    2.60    2.60
  -5  -3   2    6.90    3.90
   5   3  -2    3.10    2.90
   5   3  -2    2.40    1.70
   5   3  -2   -2.10    2.20
  -5   3   2    0.60    3.10
   5   3  -2    2.00    2.40
   4  -3  -2   91.19    7.50
  -4  -3   2   86.49    9.20
   4  -3  -2   97.99    7.30
   4  -3  -2   85.09    7.60
  -4  -3   2   87.49    8.60
   4   3  -2   92.69    7.50
  -4   3   2   87.19    7.10
   4   3  -2   82.99    6.70
   4   3  -2   87.59    7.50
   4   3  -2   91.19    6.80
   3  -3  -2  191.38   12.90
   3  -3  -2  197.88   13.10
  -3  -3   2  191.78   14.30
   3  -3  -2  189.08   15.10
  -3  -3   2  194.28   13.90
   3   3  -2  183.28   13.10
   3   3  -2  194.08   13.00
   3   3  -2  197.28   12.70
   3   3  -2  202.58   12.80
  -2  -3   2  335.97   23.60
  -2  -3   2  385.36   23.50
   2  -3  -2  362.96   22.80
   2  -3  -2  347.17   22.60
   2  -3  -2  383.46   24.90
   2  -3  -2  353.66   22.80
   2   3  -2  380.36   22.80
   2   3  -2  334.57   22.80
   2   3  -2  392.66   22.80
   1  -3  -2  593.14   32.90
  -1  -3   2  528.05   33.80
   1  -3  -2  531.25   34.50
   1  -3  -2  486.25   33.00
   1   3  -2  550.04   34.30
   1   3  -2  533.75   33.10
   0  -3  -2 2915.61  172.88
   0  -3  -2 2767.12  172.98
   0  -3   2 2670.93  173.78
   0   3   2 2768.52  173.38
   0   3  -2 3144.69  173.98
   1  -3   2  145.99   10.90
  -1  -3  -2  139.09    9.40
  -1  -3  -2  133.39   10.40
   1  -3   2  135.79    9.00
   1   3   2  127.19    9.10
   1   3   2  160.88   11.70
   1   3   2  134.59    9.30
  -1   3  -2  140.19   10.80
  -2  -3  -2  791.82   50.49
   2  -3   2  786.62   49.60
   2  -3   2  814.22   49.50
   2  -3   2  817.72   49.20
  -2  -3  -2  777.42   50.49
  -2   3  -2  763.82   49.90
  -2   3  -2  840.62   50.89
   2   3   2  811.02   49.50
   2   3   2  766.42   48.90
   2   3   2  821.12   51.19
   3  -3   2   74.99    6.50
   3  -3   2   80.69    7.30
   3  -3   2   72.49    6.50
  -3  -3  -2   95.99    8.80
  -3  -3  -2   80.99    9.20
   3  -3   2   76.89    6.20
  -3   3  -2   85.59    8.70
   3   3   2   84.49    6.30
  -3   3  -2   77.09    8.20
   4  -3   2   99.39    7.80
   4  -3   2   88.99    8.10
  -4  -3  -2   97.49   10.50
  -4  -3  -2   97.99   11.00
  -4   3  -2   98.19   11.10
   4   3   2  102.99    8.10
  -4   3  -2   93.79   10.40
   4   3   2  101.09    8.70
  -5  -3  -2   73.69   12.60
  -5  -3  -2   88.99   11.80
   5  -3   2   90.59    8.40
   5  -3   2   87.59    8.40
   5   3   2   87.19    8.00
   5   3   2   98.19    8.60
   5   3   2   91.09    9.00
  -5   3  -2  108.59   12.20
  -6  -3  -2   14.70    6.90
  -6  -3  -2    5.60    5.00
   6  -3   2   11.20    3.40
   6  -3   2    1.10    3.00
   6   3   2   10.50    2.90
   6   3   2    9.30    3.70
  -6   3  -2   18.90    7.20
   6   3   2   13.70    4.10
  -7  -3  -2    9.50    8.20
   7  -3   2    3.80    3.00
  -7  -3  -2   -0.50    5.50
   7  -3   2    4.80    3.80
   7   3   2   -3.90    3.30
   7   3   2    5.60    4.20
  -7   3  -2   14.50    8.90
  -8  -3  -2    5.90    7.60
   8  -3   2    4.10    3.20
   8   3   2    4.80    3.90
  -8   3  -2    1.80    8.20
   8  -4  -2    2.90    5.80
  -8  -4   2   11.70    9.10
   8  -4  -2    4.90    4.20
  -8  -4   2   14.30   18.20
   8   4  -2    1.50    3.10
  -8   4   2    8.20   11.50
   7  -4  -2   -1.40    2.90
  -7  -4   2   -0.70    6.40
   7  -4  -2    3.80    3.40
  -7  -4   2   -5.40    5.40
   7   4  -2    1.70    2.90
  -7   4   2   -5.40    5.90
   6  -4  -2   85.59    9.10
  -6  -4   2  105.29   12.40
  -6  -4   2   81.79   11.90
   6  -4  -2   99.49    9.20
  -6   4   2  110.49   10.80
   6   4  -2  103.39    9.70
   6   4  -2   93.39    9.60
   5  -4  -2   -1.50    2.70
   5  -4  -2   -2.90    2.10
  -5  -4   2   -6.70    3.90
  -5  -4   2   -0.40    3.50
   5   4  -2   -1.10    1.80
   5   4  -2   -0.60    2.50
  -5   4   2    1.10    3.10
   5   4  -2   -1.20    2.30
   4  -4  -2  965.00   62.09
   4  -4  -2  973.60   59.19
  -4  -4   2  904.31   61.19
   4  -4  -2 1021.30   59.19
  -4  -4   2  990.20   60.69
   4  -4  -2  933.51   59.39
   4   4  -2 1042.80   58.99
   4   4  -2  996.20   59.29
   4   4  -2  915.81   59.39
  -4   4   2  839.72   58.89
   4   4  -2  919.31   58.59
  -3  -4   2  103.19    8.90
   3  -4  -2  108.69    7.70
   3  -4  -2  106.39   10.00
   3  -4  -2   97.39    8.10
  -3  -4   2   96.19    9.00
   3  -4  -2  105.49    7.70
   3   4  -2   95.89    7.70
   3   4  -2  105.09    7.70
   3   4  -2  110.39    7.40
   2  -4  -2  190.18   11.90
   2  -4  -2  184.78   12.10
   2  -4  -2  181.88   12.20
  -2  -4   2  171.08   13.10
  -2  -4   2  188.88   13.20
   2   4  -2  209.68   12.20
   2   4  -2  168.98   12.10
   2   4  -2  181.98   13.50
   2   4  -2  192.58   12.30
   1  -4  -2  371.76   23.30
  -1  -4   2  306.97   22.00
  -1  -4   2  358.56   22.60
   1  -4  -2  353.16   21.70
  -1   4   2  324.47   20.90
   1   4  -2  365.36   21.60
   1   4  -2  379.76   23.30
  -1   4   2  298.17   21.00
   0  -4  -2    5.90    2.60
   0  -4   2    4.30    3.10
   0  -4  -2    4.90    1.80
   0  -4   2    2.10    1.80
   0  -4  -2    8.80    2.60
   0  -4  -2    2.40    2.50
   0  -4  -2    1.00    1.00
   0   4   2    3.60    2.00
   0   4   2    3.30    3.10
   0   4  -2    0.20    1.30
   0   4  -2    4.90    3.10
   1  -4   2  615.44   38.50
  -1  -4  -2  548.95   39.50
   1  -4   2  725.73   41.40
  -1  -4  -2  689.93   39.20
   1  -4   2  630.74   38.70
   1   4   2  604.74   38.70
   1   4   2  609.64   38.80
  -1   4  -2  607.74   40.10
   2  -4   2   50.59    4.50
   2  -4   2   48.10    4.80
   2  -4   2   40.30    3.40
  -2  -4  -2   40.30    5.60
   2  -4   2   46.00    4.00
  -2  -4  -2   46.80    5.70
  -2   4  -2   44.20    4.80
   2   4   2   42.70    6.90
   2   4   2   41.50    3.60
  -2   4  -2   41.80    5.90
   2   4   2   44.60    4.60
   3  -4   2  324.57   21.10
   3  -4   2  341.67   21.60
   3  -4   2  329.97   22.00
  -3  -4  -2  317.87   23.40
   3  -4   2  297.37   21.80
   3   4   2  335.57   24.20
  -3   4  -2  349.57   23.00
   3   4   2  348.97   21.30
  -4  -4  -2  165.88   14.80
   4  -4   2  159.48   11.40
  -4  -4  -2  151.68   14.30
   4  -4   2  160.78   12.00
   4   4   2  162.68   11.70
   4   4   2  148.89   12.30
  -4   4  -2  180.08   15.00
  -4   4  -2  157.08   14.10
  -5  -4  -2  162.98   15.90
   5  -4   2  154.48   12.40
  -5  -4  -2  144.19   16.60
   5   4   2  179.98   12.50
   5   4   2  145.69   11.90
   5   4   2  142.09   12.60
  -5   4  -2  156.48   15.50
  -6  -4  -2   36.00   13.30
   6  -4   2   43.40    6.10
  -6  -4  -2   24.30    7.80
   6  -4   2   31.90    4.90
  -6  -4  -2   27.30    8.30
   6   4   2   38.90    6.00
  -6   4  -2   37.80    9.50
   6   4   2   30.60    4.80
   6   4   2   32.40    5.40
  -7  -4  -2   15.70    8.70
   7  -4   2    4.50    3.20
  -7  -4  -2    5.30    7.30
   7  -4   2    6.60    4.10
   7   4   2    1.70    3.70
  -7   4  -2   15.40    8.80
  -8  -4  -2    3.60    8.20
   8  -4   2   20.10    4.40
  -8   4  -2   17.40    9.70
   8   4   2   13.90    4.20
  -8  -5   2   11.00    9.80
   8  -5  -2   11.00    4.20
  -8  -5   2    1.20   10.80
   8  -5  -2   21.90    4.60
  -8   5   2   16.50   11.50
  -8   5   2   -1.80    9.30
   8   5  -2    9.80    3.70
  -7  -5   2   21.90    8.30
   7  -5  -2   20.20    4.40
  -7  -5   2   25.30    8.40
   7  -5  -2   13.10    4.40
  -7   5   2   26.80    7.00
   7   5  -2   16.60    4.40
   6  -5  -2   56.99    7.70
  -6  -5   2   64.99   10.30
  -6  -5   2   65.09   11.00
   6  -5  -2   64.99    7.30
  -6   5   2   63.09    9.20
   6   5  -2   71.09    8.10
   6   5  -2   75.39    8.50
   5  -5  -2   -1.50    2.30
  -5  -5   2   -2.70    3.90
  -5  -5   2    5.40    4.10
   5  -5  -2    1.90    3.10
  -5   5   2   -0.60    3.20
   5   5  -2    3.50    3.20
   5   5  -2    0.20    2.50
   5   5  -2    1.70    2.30
   4  -5  -2  148.09   10.50
   4  -5  -2  137.09    9.90
   4  -5  -2  136.09   10.40
   4  -5  -2  138.49   13.10
  -4  -5   2  133.49   12.20
  -4  -5   2  142.29   12.10
   4   5  -2  137.09    9.60
   4   5  -2  143.99   10.40
   4   5  -2  145.29   10.10
  -4   5   2  125.79    9.70
   4   5  -2  132.69   10.50
  -4   5   2  133.79    9.50
   3  -5  -2  135.09    9.80
  -3  -5   2  139.99   11.10
   3  -5  -2  136.19   12.30
  -3  -5   2  115.29   11.00
   3  -5  -2  131.79    9.70
   3   5  -2  130.99    9.80
   3   5  -2  138.89    9.70
   3   5  -2  141.79    9.40
   3   5  -2  153.18    9.90
   2  -5  -2  562.84   36.20
   2  -5  -2  529.45   33.70
  -2  -5   2  499.45   34.80
   2  -5  -2  556.04   33.90
   2  -5  -2  540.85   33.40
  -2  -5   2  553.14   34.80
   2   5  -2  566.34   33.90
   2   5  -2  513.35   33.70
   2   5  -2  571.44   35.60
   1  -5  -2   14.60    1.70
  -1  -5   2   13.50    3.20
   1  -5  -2   16.30    2.40
   1  -5  -2   12.80    3.80
  -1  -5   2   12.90    3.70
  -1   5   2   12.80    2.40
   1   5  -2   16.60    2.50
   1   5  -2   11.50    4.00
   1   5  -2   11.00    1.80
   0  -5  -2  635.34   41.60
   0  -5  -2  688.63   41.10
   0  -5  -2  718.33   42.40
   0  -5   2  566.94   42.40
   0   5   2  672.53   42.30
   0   5  -2  693.23   41.20
   0   5  -2  699.33   42.90
  -1  -5  -2    4.20    2.40
  -1  -5  -2    1.50    1.80
   1  -5   2    1.40    2.20
   1  -5   2    5.30    2.80
   1  -5   2    1.20    1.30
  -1  -5  -2   -0.70    1.80
   1  -5   2    0.30    1.10
  -1   5  -2    2.00    2.80
   1   5   2    0.60    1.40
  -1   5  -2    2.40    1.60
   1   5   2    3.10    1.40
   1   5   2    4.60    4.10
  -2  -5  -2   28.60    2.70
   2  -5   2   22.40    3.50
   2  -5   2   21.10    2.80
   2  -5   2   19.60    2.20
  -2  -5  -2   24.60    4.70
  -2  -5  -2   29.90    4.70
   2  -5   2   22.00    3.90
   2   5   2   26.90    2.70
   2   5   2   27.50    3.70
  -2   5  -2   25.80    4.90
  -2   5  -2   25.10    3.90
   2   5   2   18.50    6.20
   3  -5   2   95.29    8.50
   3  -5   2   95.29    8.30
   3  -5   2   86.89    7.00
  -3  -5  -2  123.99   10.20
  -3  -5  -2   95.99    9.80
   3  -5   2   96.49    7.70
   3   5   2  110.59   12.00
  -3   5  -2   98.19    9.90
  -3   5  -2  100.09    9.20
   3   5   2  100.29    7.40
  -4  -5  -2  254.97   20.30
   4  -5   2  259.37   18.00
  -4  -5  -2  268.57   20.90
   4  -5   2  251.07   17.20
  -4   5  -2  252.77   20.00
   4   5   2  273.97   17.60
   4   5   2  255.37   18.30
   5  -5   2  106.19    8.70
  -5  -5  -2   89.59   12.20
   5  -5   2   95.39    9.00
  -5  -5  -2   88.59   13.30
   5   5   2   92.89    8.80
   5   5   2  102.19    9.70
  -5   5  -2   91.19   12.10
   5   5   2  114.99    9.10
   6  -5   2   26.90    5.40
  -6  -5  -2   29.70    8.60
   6  -5   2   35.00    4.90
  -6  -5  -2    5.70   12.20
  -6  -5  -2   29.20    9.30
   6   5   2   25.30    5.70
   6   5   2   20.90    4.60
  -6   5  -2   23.40    8.40
   6   5   2   20.70    4.10
   7  -5   2   11.00    4.60
   7  -5   2   18.20    4.40
  -7  -5  -2   10.40    7.20
  -7  -5  -2   23.80    9.40
   7   5   2   23.10    5.40
  -7   5  -2   41.60   10.40
   8  -6  -2    8.50    4.30
   8  -6  -2    0.40    4.00
  -8  -6   2    3.80    8.60
  -8   6   2   19.80   11.40
  -8   6   2   10.20   10.40
   8   6  -2    4.10    3.60
   7  -6  -2   54.89    7.80
   7  -6  -2   55.59    6.70
  -7  -6   2   48.50   10.70
  -7  -6   2   35.50   10.10
   7   6  -2   57.79    7.80
  -7   6   2   48.60    8.80
  -6  -6   2  149.79   15.70
   6  -6  -2  145.99   12.40
   6  -6  -2  155.48   11.60
  -6  -6   2  132.69   14.80
  -6   6   2  138.79   13.00
   6   6  -2  129.19   12.10
  -5  -6   2  142.89   15.10
   5  -6  -2  181.68   14.10
   5  -6  -2  144.59   13.10
   5  -6  -2  165.28   13.10
  -5  -6   2  184.98   15.50
  -5   6   2  184.98   13.30
   5   6  -2  165.38   14.30
   5   6  -2  199.38   13.40
   5   6  -2  166.38   13.30
   4  -6  -2  126.89   13.00
   4  -6  -2  139.39    9.60
  -4  -6   2  124.29   11.90
  -4  -6   2  126.99   11.80
   4  -6  -2  137.49   10.20
   4  -6  -2  142.29   10.40
   4   6  -2  121.89    9.30
   4   6  -2  136.59   10.00
   4   6  -2  149.29   10.30
   4   6  -2  117.19   10.10
   3  -6  -2 1295.17   76.09
  -3  -6   2 1255.17   77.59
  -3  -6   2 1184.58   77.79
   3  -6  -2 1294.37   76.39
   3  -6  -2 1216.58   78.99
   3  -6  -2 1180.48   76.19
   3   6  -2 1177.08   76.19
   3   6  -2 1315.87   76.39
   2  -6  -2   38.60    6.20
   2  -6  -2   37.40    3.00
   2  -6  -2   36.20    3.90
   2  -6  -2   36.10    3.30
  -2  -6   2   31.00    5.20
  -2  -6   2   34.50    5.30
   2   6  -2   32.00    3.70
   2   6  -2   29.90    3.40
   2   6  -2   35.40    6.30
   1  -6  -2 6438.26  386.16
  -1  -6   2 6203.38  387.26
  -1  -6   2 6463.95  387.86
   1  -6  -2 7020.20  386.76
  -1   6   2 6874.11  386.86
  -1   6   2 5939.01  386.36
   1   6  -2 6442.46  388.76
   1   6  -2 5799.12  386.16
   0  -6   2 4487.05  271.97
   0  -6   2 4027.50  272.97
   0  -6  -2 4431.06  272.27
   0  -6  -2 4097.09  271.97
   0  -6  -2 4734.43  271.67
   0   6  -2 4925.31  273.67
   0   6   2 4735.63  272.97
   1  -6   2   27.80    2.90
  -1  -6  -2   22.20    3.90
   1  -6   2   32.00    4.40
  -1  -6  -2   24.80    4.00
  -1  -6  -2   33.50    5.40
   1  -6   2   27.00    3.60
  -1  -6  -2   32.80    4.00
  -1  -6  -2   22.70    3.20
   1  -6   2   27.60    3.10
   1   6   2   22.30    2.90
  -1   6  -2   25.60    4.90
  -1   6  -2   20.80    3.10
   1   6   2   37.60    6.40
  -2  -6  -2  521.05   36.30
  -2  -6  -2  611.34   34.10
  -2  -6  -2  517.95   35.50
   2  -6   2  525.75   33.90
  -2  -6  -2  510.75   35.00
  -2   6  -2  531.65   35.60
   2   6   2  617.94   37.10
  -2   6  -2  488.15   34.30
   3  -6   2  245.28   16.30
  -3  -6  -2  236.68   18.40
   3  -6   2  211.98   15.20
   3  -6   2  242.68   16.50
   3  -6   2  234.18   17.40
  -3  -6  -2  244.28   18.10
  -3  -6  -2  237.38   18.30
   3   6   2  252.47   19.90
   3   6   2  255.47   15.80
  -3   6  -2  239.28   17.60
  -3   6  -2  233.68   18.30
   4  -6   2   63.99    5.80
  -4  -6  -2   69.09    9.30
   4  -6   2   64.49    6.80
  -4  -6  -2   80.19    9.60
  -4  -6  -2   70.69   10.00
   4   6   2   70.99    7.50
  -4   6  -2   67.79    8.70
   4   6   2   79.39    6.60
  -5  -6  -2   16.90    5.30
  -5  -6  -2   34.90    7.80
   5  -6   2   23.90    4.60
   5  -6   2   29.80    4.40
   5   6   2   27.50    5.00
  -5   6  -2   34.60    8.30
   5   6   2   29.70    5.70
   5   6   2   41.90    5.70
  -6  -6  -2  108.39   14.20
   6  -6   2  127.99   11.10
  -6  -6  -2  108.69   14.70
  -6  -6  -2  140.89   18.80
   6   6   2  113.39    9.80
  -6   6  -2  130.89   15.80
   6   6   2  117.89   11.10
  -7  -6  -2   39.20   11.10
  -7  -6  -2   50.19   12.00
   7  -6   2   40.20    6.70
   7   6   2   42.10    7.10
  -7   6  -2   47.40   11.80
  -8  -7   2   -6.30    7.50
   8  -7  -2    6.50    4.60
   8  -7  -2   -0.50    4.60
  -8  -7   2   17.70   11.30
   8   7  -2    0.10    3.90
  -8   7   2    7.00   11.20
   7  -7  -2    0.70    3.20
   7  -7  -2   -5.50    2.90
  -7  -7   2   -0.10    6.30
  -7   7   2   -1.40    8.90
   7   7  -2   -4.30    3.30
   6  -7  -2    0.50    2.90
  -6  -7   2   -4.00    5.00
   6  -7  -2   -2.70    3.00
  -6  -7   2   -1.40    5.70
   6  -7  -2   -9.80    4.80
   6   7  -2   -2.40    3.00
  -6   7   2   -5.70    4.60
   6   7  -2    0.90    2.80
  -5  -7   2   -2.10    4.00
   5  -7  -2   -0.90    3.60
  -5  -7   2   -2.40    4.00
   5  -7  -2   -0.70    2.40
   5  -7  -2   -5.40    6.90
   5   7  -2    1.40    2.50
   5   7  -2    0.50    2.80
   4  -7  -2   11.50    3.20
  -4  -7   2   11.20    4.50
   4  -7  -2   11.20    2.50
   4  -7  -2    4.10    2.40
   4  -7  -2   10.30    5.20
  -4  -7   2   14.00    5.00
   4   7  -2    8.40    2.80
   4   7  -2   13.20    3.10
   4   7  -2   11.30    2.40
  -3  -7   2   94.09   10.70
   3  -7  -2   83.89   10.00
   3  -7  -2   91.89    7.60
  -3  -7   2   88.59    9.10
   3  -7  -2   89.39    7.10
   3  -7  -2   99.49    6.70
   3   7  -2   96.09    7.50
   3   7  -2   85.49    7.30
   3   7  -2   90.59   14.00
  -2  -7   2   65.19    6.60
   2  -7  -2   60.89    5.40
   2  -7  -2   69.79    4.50
  -2  -7   2   54.19    6.70
   2  -7  -2   54.29    4.70
   2  -7  -2   68.09    7.90
   2   7  -2   50.09    4.80
   2   7  -2   59.99    5.40
   2   7  -2   51.99    7.90
   1  -7  -2   17.90    2.60
  -1  -7   2   18.30    3.90
  -1  -7   2   15.40    4.50
   1  -7  -2   16.00    2.00
   1  -7  -2   18.00    2.80
   1  -7  -2   21.40    4.80
   1   7  -2   18.50    4.90
   1   7  -2   17.30    2.90
   1   7  -2   11.80    1.90
  -1   7   2   16.90    3.50
   0  -7   2 8860.01  560.04
   0  -7  -2 9758.42  560.34
   0   7  -2 9072.49  559.74
   0   7   2 9377.36  561.04
   1  -7   2  286.67   18.50
  -1  -7  -2  251.57   18.20
   1  -7   2  243.78   16.70
  -1  -7  -2  265.27   18.10
  -1  -7  -2  240.88   17.90
  -1  -7  -2  266.77   17.40
   1  -7   2  262.97   16.80
   1  -7   2  276.87   17.60
  -1  -7  -2  258.87   18.20
   1   7   2  285.27   20.00
  -1   7  -2  250.87   19.00
  -1   7  -2  260.47   17.10
   2  -7   2  582.54   37.90
   2  -7   2  591.74   37.90
  -2  -7  -2  612.94   39.30
  -2  -7  -2  612.74   39.70
   2  -7   2  586.94   39.40
  -2   7  -2  583.54   38.40
  -2   7  -2  578.24   39.80
   2   7   2  711.73   41.60
   3  -7   2   11.90    1.80
   3  -7   2   15.80    3.40
  -3  -7  -2   19.00    4.90
   3  -7   2   10.30    3.90
  -3  -7  -2   14.30    4.00
   3  -7   2   12.50    2.90
  -3   7  -2   21.40    5.30
  -3   7  -2   19.70    5.10
  -4  -7  -2   32.80    6.70
  -4  -7  -2   35.10    7.60
   4  -7   2   20.10    2.90
  -4  -7  -2   17.80    5.00
   4   7   2   17.70    4.50
   4   7   2   26.40    3.90
  -5  -7  -2   90.89   13.90
  -5  -7  -2   97.49   12.20
   5  -7   2   94.29    9.20
   5   7   2   94.09    9.70
   5   7   2  101.59    9.20
  -6  -7  -2   -3.80    9.50
   6  -7   2    1.40    3.00
  -6  -7  -2    0.90    5.20
   6  -7   2    3.10    3.00
  -6  -7  -2    4.70    6.70
  -6   7  -2   10.90    7.00
   6   7   2   -2.20    2.90
   6   7   2    1.30    3.50
  -7  -7  -2    0.50    5.20
   7  -7   2   -1.50    2.80
  -7  -7  -2   -1.20    8.50
   7   7   2    0.30    3.80
  -8  -8   2   10.30    8.50
   8  -8  -2    3.40    4.10
  -8  -8   2   22.40   11.80
   8   8  -2    3.20    3.20
  -8   8   2    8.80   11.80
  -7  -8   2    1.00    6.30
   7  -8  -2    5.00    3.60
  -7  -8   2    8.90    8.70
   7  -8  -2    7.80    3.40
  -7   8   2    5.10   11.80
   7   8  -2    4.70    4.20
   6  -8  -2   28.40    5.40
  -6  -8   2   34.10    8.60
   6  -8  -2   42.40    5.40
  -6  -8   2   27.10    8.40
  -6   8   2   51.89    8.50
   6   8  -2   40.00    7.10
   6   8  -2   42.20    5.20
   5  -8  -2    8.30    6.90
   5  -8  -2   31.60    4.50
   5  -8  -2   23.40    4.60
  -5  -8   2   30.80    7.10
   5  -8  -2   23.40    5.40
  -5  -8   2   17.90    7.10
   5   8  -2   29.10    4.60
   5   8  -2   20.40    4.50
  -4  -8   2   36.10    6.80
   4  -8  -2   27.90    4.20
   4  -8  -2   25.20    4.50
   4  -8  -2   29.50    3.60
   4  -8  -2   27.70    7.00
  -4  -8   2   30.90    6.70
  -4   8   2   28.80    3.50
   4   8  -2   30.20    4.70
   4   8  -2   26.60    4.30
   4   8  -2   28.60    4.50
  -4   8   2   25.60    4.10
  -3  -8   2   44.90    6.90
  -3  -8   2   48.90    7.20
   3  -8  -2   57.99    5.80
   3  -8  -2   52.49    5.00
   3  -8  -2   56.69    4.40
   3   8  -2   53.09    5.30
   3   8  -2   52.69    5.50
   3   8  -2   58.19    8.90
  -2  -8   2   15.50    4.40
  -2  -8   2   14.90    4.50
   2  -8  -2   16.00    3.10
   2  -8  -2   13.50    4.90
   2  -8  -2   15.40    2.40
   2  -8  -2   19.30    2.20
  -2   8   2   13.20    2.40
  -2   8   2   17.50    3.20
   2   8  -2   13.90    2.50
   2   8  -2    7.40    5.90
   2   8  -2   18.30    3.20
   1  -8  -2 1491.35   88.09
   1  -8  -2 1295.27   87.99
   1  -8  -2 1478.65   88.89
  -1  -8   2 1395.46   89.49
   1  -8  -2 1513.75   90.99
  -1  -8   2 1416.16   90.29
   1  -8  -2 1522.55   88.79
   1   8  -2 1229.88   87.99
   1   8  -2 1521.15   88.79
   1   8  -2 1547.65   91.39
  -1   8   2 1542.25   89.49
   0  -8  -2  106.59    8.80
   0  -8  -2  107.69    8.80
   0  -8   2  108.99    8.70
   0  -8   2   84.69   10.00
   0  -8  -2  121.39    8.90
   0  -8  -2  109.99    9.80
   0  -8  -2  111.89    8.30
   0   8  -2  115.49   11.00
   0   8   2  106.69   10.30
   0   8  -2  111.89    8.10
   1  -8   2  271.17   18.40
  -1  -8  -2  246.88   17.10
  -1  -8  -2  250.97   17.80
   1  -8   2  246.98   16.40
  -1  -8  -2  261.77   18.30
  -1  -8  -2  265.77   18.10
  -1  -8  -2  267.37   18.20
   1  -8   2  274.17   17.50
   1  -8   2  247.18   16.50
  -1   8  -2  224.08   16.90
  -1   8  -2  254.47   19.10
   1   8   2  276.37   20.00
  -2  -8  -2  305.97   18.60
   2  -8   2  253.57   17.60
   2  -8   2  255.37   19.40
  -2  -8  -2  259.47   19.50
   2  -8   2  251.87   17.60
  -2  -8  -2  286.57   19.40
  -2  -8  -2  283.87   19.70
  -2   8  -2  235.08   18.00
  -2   8  -2  255.67   19.90
   2   8   2  301.87   21.70
   3  -8   2  271.67   18.40
   3  -8   2  267.87   20.30
  -3  -8  -2  288.77   20.40
   3  -8   2  259.87   18.40
  -3  -8  -2  250.07   20.30
   3  -8   2  234.88   16.80
  -3  -8  -2  290.27   21.10
  -3   8  -2  264.87   20.70
   3   8   2  323.17   23.30
  -3   8  -2  283.07   20.00
   4  -8   2  445.06   30.90
  -4  -8  -2  487.15   34.40
  -4  -8  -2  422.86   33.40
  -4  -8  -2  457.05   33.10
  -4   8  -2  470.85   33.80
   4   8   2  505.65   31.30
   4   8   2  497.15   31.40
  -5  -8  -2   18.30    6.50
   5  -8   2   25.30    4.70
  -5  -8  -2   24.70    7.80
  -5  -8  -2   30.80    8.80
  -5   8  -2   34.70    8.10
   5   8   2   30.70    5.90
   5   8   2   34.10    5.70
  -6  -8  -2    0.10   10.00
  -6  -8  -2   15.10    8.50
  -6  -8  -2   17.60    8.20
   6   8   2   18.20    4.50
  -6   8  -2   23.50    9.10
  -7  -8  -2    1.20    6.70
  -7  -8  -2   18.20    9.60
   7  -8   2    4.80    3.80
   7   8   2    0.40    3.40
  -7   8  -2    8.00    9.20
   8  -9  -2    2.40    4.00
  -8  -9   2    9.00    8.50
   8   9  -2   -2.70    4.00
  -7  -9   2    6.10    9.10
  -7  -9   2   27.30    9.30
   7  -9  -2    9.70    4.00
   7  -9  -2    7.80    3.90
   7   9  -2   15.60    4.80
  -7   9   2   25.00    7.10
   6  -9  -2   44.50    5.60
   6  -9  -2   47.90    6.90
  -6  -9   2   48.30   11.00
  -6  -9   2   38.50    9.30
  -6   9   2   57.09    8.30
   6   9  -2   50.09    7.20
   6   9  -2   40.30    5.60
   5  -9  -2    2.10    4.40
   5  -9  -2    5.00    6.60
  -5  -9   2    2.10    3.70
  -5  -9   2   -4.10    4.30
   5  -9  -2    3.30    2.20
  -5  -9   2    8.80    5.20
   5  -9  -2    2.90    3.10
   5   9  -2    0.50    3.00
   5   9  -2   -1.10    2.80
  -4  -9   2  218.18   18.80
   4  -9  -2  236.28   20.50
   4  -9  -2  267.47   15.50
  -4  -9   2  233.38   19.00
   4  -9  -2  222.68   16.30
   4  -9  -2  253.37   17.30
   4   9  -2  249.48   16.70
  -4   9   2  194.98   15.80
   4   9  -2  214.18   16.30
   4   9  -2  225.58   15.40
  -4   9   2  229.88   15.60
   3  -9  -2   67.19    4.90
   3  -9  -2   55.59    9.00
  -3  -9   2   51.99    7.40
  -3  -9   2   64.69    8.20
   3  -9  -2   66.89    6.60
   3  -9  -2   58.99    5.50
   3   9  -2   43.20    8.70
   3   9  -2   47.00    5.40
   3   9  -2   57.99    6.00
  -3   9   2   62.59    5.00
   2  -9  -2  388.26   24.30
   2  -9  -2  404.56   24.90
  -2  -9   2  391.76   26.50
   2  -9  -2  380.96   27.40
  -2  -9   2  361.76   26.00
   2   9  -2  321.27   23.90
  -2   9   2  392.06   24.50
   2   9  -2  374.36   27.60
   2   9  -2  392.66   24.70
   1  -9  -2  372.46   25.10
  -1  -9   2  335.17   24.50
   1  -9  -2  340.07   22.80
  -1  -9   2  338.27   23.60
   1  -9  -2  341.77   21.80
   1  -9  -2  328.57   23.00
   1   9  -2  366.16   25.60
  -1   9   2  359.66   23.70
   1   9  -2  349.96   22.60
   0  -9   2    5.80    4.00
   0  -9   2    1.90    1.50
   0  -9  -2    7.70    2.90
   0  -9  -2    5.40    5.30
   0  -9   2    2.10    2.40
   0  -9  -2    3.30    2.20
   0  -9  -2    1.80    2.70
   0   9  -2   -0.20    3.70
   0   9   2    0.30    4.00
   0   9  -2    1.70    2.00
   1  -9   2   27.40    5.10
  -1  -9  -2   31.00    4.90
   1  -9   2   21.00    3.20
  -1  -9  -2   25.60    4.70
   1  -9   2   19.20    3.10
  -1  -9  -2   32.40    4.90
  -1  -9  -2   22.60    4.80
  -1   9  -2   16.90    5.20
  -1   9  -2   21.40    3.40
   1   9   2   42.90    8.00
  -2  -9  -2   12.70    4.20
   2  -9   2   10.50    2.70
   2  -9   2   13.30    4.30
  -2  -9  -2   12.30    4.20
  -2  -9  -2   20.10    3.80
  -2  -9  -2   16.20    4.80
   2  -9   2   13.20    2.60
  -2   9  -2   14.10    3.80
   2   9   2   12.00    6.30
   3  -9   2  136.09   13.30
  -3  -9  -2  136.69   13.10
   3  -9   2  131.39   11.00
  -3  -9  -2  163.88   14.00
  -3  -9  -2  166.48   13.50
   3  -9   2  137.59   11.00
  -3  -9  -2  159.78   10.60
   3   9   2  168.68   16.80
  -3   9  -2  132.89   13.40
  -3   9  -2  146.59   13.80
   4  -9   2   56.89    6.90
   4  -9   2   48.90    9.00
  -4  -9  -2   78.19   11.50
  -4  -9  -2   68.99    9.70
  -4  -9  -2   69.39   10.10
   4   9   2   66.69    7.70
  -4   9  -2   56.79    9.60
   4   9   2   66.09    7.50
   5  -9   2   18.40    4.50
  -5  -9  -2   12.00    5.10
  -5  -9  -2   21.20    8.60
  -5  -9  -2   21.60    7.30
   5   9   2   24.10    4.90
   5   9   2   15.40    4.10
  -5   9  -2   25.40    7.70
  -6  -9  -2   41.80   10.60
  -6  -9  -2   42.00   10.80
   6  -9   2   30.40    5.60
  -6   9  -2   53.09   11.50
   6   9   2   53.59    8.10
   6   9   2   43.30    6.80
  -7  -9  -2   -2.80    5.60
   7  -9   2    5.10    3.80
  -7  -9  -2  -17.30    8.50
   7   9   2   -4.50    3.70
  -7   9  -2    6.80    9.30
   8 -10  -2    0.20    3.60
  -8 -10   2    4.20    8.10
   8  10  -2    2.60    3.90
   7 -10  -2   13.10    4.10
  -7 -10   2   -0.50    6.70
   7 -10  -2   -1.60    3.20
  -7 -10   2   -0.30    8.60
   7  10  -2    0.10    3.20
  -7  10   2    5.40    6.60
  -6 -10   2   70.79   11.70
  -6 -10   2   73.19   13.70
   6 -10  -2   92.59    7.40
   6 -10  -2   66.89    8.60
   6  10  -2   73.69    7.50
  -6  10   2   69.39   10.50
   6  10  -2   61.19    8.30
   5 -10  -2    7.50    2.80
  -5 -10   2    5.70    5.50
   5 -10  -2    2.80    4.60
   5 -10  -2   16.60    7.70
  -5 -10   2   -0.20    4.50
   5 -10  -2   10.30    3.60
  -5  10   2    6.90    4.50
   5  10  -2    5.60    3.50
   5  10  -2    9.60    3.70
   4 -10  -2  269.77   28.00
   4 -10  -2  322.87   22.00
   4 -10  -2  290.37   21.80
  -4 -10   2  311.67   23.70
  -4 -10   2  298.97   29.80
   4  10  -2  300.47   20.00
   4  10  -2  346.37   21.60
  -4  10   2  314.77   20.80
   4  10  -2  285.17   23.10
   3 -10  -2   29.30    5.00
  -3 -10   2   42.10    7.50
   3 -10  -2   20.20    6.50
   3 -10  -2   25.30    3.90
   3 -10  -2   35.70    3.40
  -3 -10   2   25.30    6.00
   3  10  -2   17.90    7.50
   3  10  -2   21.60    4.20
  -3  10   2   28.70    4.50
   3  10  -2   26.40    4.10
   2 -10  -2  789.82   50.19
  -2 -10   2  766.82   51.59
   2 -10  -2  769.22   49.40
   2 -10  -2  780.72   52.99
  -2 -10   2  804.42   52.19
   2  10  -2  832.42   53.39
  -2  10   2  896.51   51.59
   2  10  -2  836.22   50.19
   2  10  -2  696.53   49.30
  -2  10   2  818.72   50.39
   1 -10  -2   15.30    2.30
  -1 -10   2   13.30    4.10
  -1 -10   2   12.80    4.90
   1 -10  -2    9.60    4.50
   1 -10  -2   13.50    3.20
   1 -10  -2   14.20    3.30
   1 -10  -2   13.50    3.70
  -1  10   2   16.20    4.60
   1  10  -2   16.70    5.90
   1  10  -2   13.70    2.20
   0 -10   2    1.10    2.60
   0 -10  -2    0.10    3.10
   0 -10   2    4.20    1.60
   0 -10   2    2.50    3.00
   0 -10   2   -1.70    4.30
   0 -10  -2    1.30    2.70
   0 -10  -2    2.80    2.70
   0  10  -2   -4.70    3.90
   0  10   2   -4.60    3.50
   0  10  -2   -2.40    1.90
   1 -10   2    9.90    2.10
   1 -10   2    6.30    3.60
   1 -10   2   16.10    2.70
  -1 -10  -2   10.90    3.80
  -1 -10  -2   10.40    3.60
  -1 -10  -2    9.20    3.80
  -1 -10  -2    7.50    3.70
   1 -10   2   13.10    3.50
  -1  10  -2    4.90    4.60
  -1  10  -2   11.90    2.70
   1  10   2    3.90    5.20
  -2 -10  -2   25.70    5.30
  -2 -10  -2   25.50    5.70
   2 -10   2   17.70    3.10
   2 -10   2   19.60    5.20
   2 -10   2   21.10    3.30
  -2 -10  -2   23.40    4.50
  -2 -10  -2   19.30    5.30
   2  10   2   21.90    7.10
  -2  10  -2   25.50    4.50
  -2  10  -2   18.10    5.40
   3 -10   2   48.60    5.40
  -3 -10  -2   45.20    7.80
   3 -10   2   34.20    5.10
  -3 -10  -2   46.90    8.40
  -3 -10  -2   41.10    7.40
   3 -10   2   35.10    7.50
  -3 -10  -2   39.60    5.60
  -3  10  -2   46.30    8.30
  -3  10  -2   46.00    8.00
   3  10   2   45.50   10.40
  -4 -10  -2  224.88   19.30
   4 -10   2  194.38   15.90
  -4 -10  -2  209.48   18.40
  -4 -10  -2  194.38   18.70
   4  10   2  250.47   16.80
   4  10   2  232.78   16.60
  -4  10  -2  213.38   19.20
  -5 -10  -2   24.50    7.80
   5 -10   2   19.60    4.50
  -5 -10  -2   20.80    8.60
  -5 -10  -2   27.50    7.90
   5  10   2   18.00    4.80
  -5  10  -2   18.50    7.00
   5  10   2   19.50    4.80
   6 -10   2    4.20    3.10
  -6 -10  -2   11.30    6.40
  -6 -10  -2    4.30    7.60
   6  10   2    2.70    3.50
  -6  10  -2   -4.30    7.30
  -7 -10  -2    3.40    6.80
  -7 -10  -2   13.90    9.90
   7 -10   2    1.20    3.70
   7  10   2   -3.10    3.90
   7  10   2   11.30    6.40
  -7  10  -2   -2.40    9.80
  -7 -11   2   -1.60    6.30
  -7 -11   2   -9.00    9.80
   7 -11  -2    0.60    3.30
  -7  11   2    0.60    6.50
   7  11  -2    3.20    3.30
  -6 -11   2    0.00    7.30
   6 -11  -2   -4.30    3.20
   6 -11  -2   -1.70    2.90
   6 -11  -2    9.00    5.40
  -6 -11   2   -5.70    5.80
  -6  11   2   -1.10    6.10
   6  11  -2    0.50    3.20
   6  11  -2    1.40    3.90
  -5 -11   2   87.79   12.00
  -5 -11   2   85.79   13.00
   5 -11  -2   87.99    9.00
   5 -11  -2   76.59   11.00
   5 -11  -2   96.49   14.50
  -5 -11   2   72.89   11.40
   5 -11  -2  114.39    7.90
   5  11  -2   87.39    9.00
  -5  11   2  105.49   10.90
   5  11  -2   94.99    9.00
   4 -11  -2   35.40    5.20
   4 -11  -2   50.99    4.50
  -4 -11   2   41.20    8.10
  -4 -11   2   36.10    8.30
   4 -11  -2   50.29   10.00
  -4 -11   2   36.90    6.50
   4 -11  -2   31.00    8.80
   4  11  -2   45.70    6.00
   4  11  -2   36.10    4.60
  -4  11   2   35.20    6.10
   4  11  -2   39.90    5.50
  -3 -11   2  128.79   12.70
   3 -11  -2  115.09    9.00
   3 -11  -2  125.19   10.60
   3 -11  -2  121.69   13.20
  -3 -11   2  109.19   11.60
   3  11  -2  108.89    8.90
   3  11  -2   80.89   14.30
   3  11  -2  117.89    9.70
  -3  11   2  103.59   11.40
  -3  11   2  118.79   10.00
  -2 -11   2   64.99    9.00
   2 -11  -2   71.99    5.60
   2 -11  -2   54.79    5.40
   2 -11  -2   59.89    7.10
   2 -11  -2   71.89    9.40
   2  11  -2   66.29    6.40
  -2  11   2   60.19    7.60
   2  11  -2   62.89   10.30
   2  11  -2   53.89    5.30
   1 -11  -2   19.10    4.30
   1 -11  -2   20.10    2.80
  -1 -11   2   19.50    5.80
   1 -11  -2   21.60    5.60
   1  11  -2   17.10    6.20
  -1  11   2   14.20    5.30
   1  11  -2   23.90    3.90
  -1  11   2   23.30    3.60
   1  11  -2   19.40    2.60
   0 -11  -2  181.68   13.10
   0 -11  -2  181.18   14.80
   0 -11   2  190.68   14.50
   0 -11   2  167.58   13.20
   0 -11   2  137.59   14.90
   0  11  -2  185.18   16.10
   0  11   2  168.98   12.30
   0  11   2  170.58   15.40
   0  11  -2  181.48   12.50
  -1 -11  -2  148.99   13.90
   1 -11   2  183.58   12.90
  -1 -11  -2  165.98   13.40
  -1 -11  -2  179.48   13.70
   1 -11   2  149.39   11.20
  -1 -11  -2  148.19   13.30
   1 -11   2  157.58   13.90
  -1  11  -2  162.58   15.60
   1  11   2  174.28   16.00
  -1  11  -2  148.89   11.60
  -2 -11  -2  554.24   35.70
   2 -11   2  478.45   35.60
  -2 -11  -2  565.14   34.70
  -2 -11  -2  544.55   35.50
  -2 -11  -2  574.64   35.20
   2 -11   2  437.06   32.40
  -2  11  -2  462.15   33.30
  -2  11  -2  489.05   36.00
   2  11   2  561.84   37.80
  -3 -11  -2   46.30    6.50
   3 -11   2   40.10    5.00
  -3 -11  -2   44.60    7.80
  -3 -11  -2   56.79    8.50
   3 -11   2   35.10    5.30
  -3 -11  -2   48.60    8.70
   3 -11   2   37.90    7.70
   3  11   2   43.70   10.50
  -3  11  -2   42.10    8.30
   3  11   2   40.30    5.70
   4 -11   2   23.20    4.70
  -4 -11  -2   37.30    8.50
  -4 -11  -2   31.40    7.70
  -4 -11  -2   22.90    6.80
   4  11   2   33.60    5.80
  -4  11  -2   24.20    8.10
   4  11   2   25.20    5.20
  -5 -11  -2    3.10    5.70
  -5 -11  -2    0.00    5.90
  -5 -11  -2   -3.20    6.00
   5 -11   2   -0.60    2.60
   5  11   2   -1.20    3.40
   5  11   2    4.00    3.20
  -5  11  -2   -1.20    5.60
  -6 -11  -2   10.70    8.20
  -6 -11  -2    2.80    5.20
   6 -11   2   -1.20    2.90
   6  11   2    2.30    3.40
   6  11   2    1.00    3.30
  -6  11  -2   -5.50    7.60
  -7 -11  -2    7.00    5.90
  -7 -11  -2    5.70   12.80
   7 -11   2    7.70    4.40
   7  11   2   11.50    5.00
   7  11   2    4.90    4.20
  -7 -12   2    6.50    7.50
   7 -12  -2    8.50    4.50
  -7 -12   2   -2.80   10.60
   7  12  -2    2.50    3.60
  -6 -12   2  108.29   14.50
   6 -12  -2  101.09   10.30
  -6 -12   2  102.59   16.90
   6  12  -2   96.39   13.00
  -6  12   2   99.59   13.60
   6  12  -2  100.39   10.10
   5 -12  -2   73.99    6.30
   5 -12  -2   51.39   10.90
  -5 -12   2   65.39   11.20
  -5 -12   2   65.89   12.20
   5 -12  -2   73.09   10.40
   5 -12  -2   59.69    7.40
   5  12  -2   63.09    7.50
   5  12  -2   57.39    7.50
  -5  12   2   78.89   14.80
   4 -12  -2   32.50    4.00
   4 -12  -2   21.80    4.10
   4 -12  -2   22.30    6.00
  -4 -12   2   25.40    7.50
  -4 -12   2   15.70    5.10
  -4 -12   2   28.00    7.90
   4  12  -2   26.60    4.70
   4  12  -2   27.50    5.10
  -4  12   2   24.10    5.30
  -3 -12   2   74.59    8.20
   3 -12  -2   69.69    5.70
  -3 -12   2   52.99    9.10
   3 -12  -2   64.69    6.30
   3 -12  -2   61.49    8.20
  -3 -12   2   69.69   10.40
  -3  12   2   66.79    8.10
   3  12  -2   59.89    6.20
   3  12  -2   69.59    7.20
  -2 -12   2    2.70    3.30
   2 -12  -2    1.40    3.60
  -2 -12   2    0.10    4.50
  -2 -12   2    2.10    4.90
   2 -12  -2    2.10    1.80
   2 -12  -2    0.90    2.60
   2 -12  -2   -3.40    3.70
   2  12  -2    1.50    5.20
   2  12  -2    0.10    2.40
  -2  12   2   -0.70    3.80
   2  12  -2    2.30    1.60
   1 -12  -2 1217.18   75.79
  -1 -12   2 1107.69   77.79
   1 -12  -2 1218.98   78.59
  -1 -12   2 1306.67   77.59
   1 -12  -2 1234.18   74.49
  -1 -12   2 1177.48   76.49
   1 -12  -2 1201.08   75.79
  -1  12   2 1206.68   77.59
   1  12  -2 1233.68   79.19
  -1  12   2 1212.98   77.39
   1  12  -2 1255.07   75.49
   0 -12   2 2735.43  154.78
   0 -12  -2 2369.46  152.88
   0 -12   2 2868.71  153.78
   0 -12   2 2229.58  150.98
   0 -12  -2 2425.36  152.38
   0 -12  -2 2483.25  154.68
   0  12   2 2508.95  154.88
   0  12   2 2317.07  151.78
   1 -12   2   43.40    7.50
   1 -12   2   24.50    3.60
   1 -12   2   37.30    4.10
  -1  12  -2   29.10    6.80
  -1  12  -2   30.50    4.80
  -2 -12  -2 1492.55   85.19
  -2 -12  -2 1524.95   85.49
   2 -12   2 1260.37   86.09
   2 -12   2 1145.19   82.29
  -2 -12  -2 1363.66   85.59
  -2 -12  -2 1361.76   85.69
  -2  12  -2 1259.37   86.29
   2  12   2 1430.26   88.19
  -2  12  -2 1242.58   83.49
   2  12   2 1380.06   83.59
  -3 -12  -2    2.50    4.40
  -3 -12  -2    4.90    4.60
  -3 -12  -2    3.60    4.80
  -3 -12  -2   -6.10    3.60
   3 -12   2    0.30    4.60
   3 -12   2    0.70    2.60
   3 -12   2    5.70    2.90
   3  12   2   -2.50    8.40
  -3  12  -2   -2.20    4.00
   3  12   2    5.60    3.60
  -4 -12  -2  326.47   27.20
   4 -12   2  304.67   23.90
  -4 -12  -2  380.26   28.30
  -4 -12  -2  332.97   26.80
  -4  12  -2  341.47   27.90
   4  12   2  388.76   24.80
   4  12   2  357.06   24.60
  -5 -12  -2   -1.60    6.00
   5 -12   2   10.80    3.70
  -5 -12  -2    7.70    6.10
   5  12   2    0.30    3.00
   5  12   2    0.80    3.40
  -6 -12  -2   32.30   17.90
  -6 -12  -2   29.80    9.60
   6  12   2   45.10    7.70
   6  12   2   42.80    6.50
   7 -12   2    2.30    5.20
  -7 -12  -2   13.20   11.40
  -7 -12  -2   10.60   12.60
   7  12   2    0.30    4.50
   7  12   2   -3.10    4.90
  -7 -13   2   10.00   11.70
   7 -13  -2   -0.10    3.70
  -7 -13   2   13.10    8.20
   7  13  -2    1.40    3.80
   6 -13  -2   12.80    4.20
  -6 -13   2    3.10    6.20
  -6 -13   2    8.60    9.00
  -6  13   2   23.80    7.50
   6  13  -2   12.70    4.30
   6  13  -2   10.10    3.80
  -5 -13   2   14.00    7.50
   5 -13  -2    9.90    6.30
   5 -13  -2   10.60    9.40
  -5 -13   2   17.00    7.40
   5 -13  -2   21.30    4.60
   5  13  -2    7.90    4.00
  -5  13   2   27.80    7.10
   5  13  -2   17.20    4.50
   4 -13  -2    4.10    2.60
  -4 -13   2    5.30    6.10
  -4 -13   2    6.00    6.00
   4 -13  -2    2.60    7.10
   4 -13  -2    5.00    4.90
   4 -13  -2    6.40    2.80
  -4  13   2    5.20    4.20
   4  13  -2    3.50    2.60
   4  13  -2    3.60    3.40
   3 -13  -2   30.80    4.40
   3 -13  -2   35.70    8.60
  -3 -13   2   24.10    7.40
  -3 -13   2   38.30    7.00
   3 -13  -2   36.00    6.80
  -3 -13   2   13.00    8.80
   3 -13  -2   26.80    3.80
   3  13  -2   27.20    4.40
   3  13  -2   32.90    6.40
  -3  13   2   31.60    6.40
   3  13  -2    9.00    8.20
   2 -13  -2   -0.20    3.90
  -2 -13   2   -0.10    3.80
   2 -13  -2   -2.30    3.30
  -2 -13   2   -7.40    4.50
   2 -13  -2   -3.10    2.70
  -2 -13   2   -0.50    2.90
   2 -13  -2   -0.80    1.50
   2  13  -2    1.00    1.70
   2  13  -2    0.20    2.60
  -2  13   2    4.80    4.50
   2  13  -2    1.20    5.80
  -1 -13   2   81.69    9.30
   1 -13  -2   71.29    8.30
   1 -13  -2   76.29   10.20
   1 -13  -2   73.49    7.90
  -1 -13   2   60.39   10.50
   1 -13  -2   85.59    6.10
   1  13  -2   60.89    5.50
   1  13  -2   82.39    7.40
   1  13  -2   83.59   12.10
  -1  13   2   80.89   10.50
  -1  13   2   62.69    7.10
   0 -13  -2  982.00   64.19
   0 -13  -2 1152.28   62.29
   0 -13   2 1049.59   65.99
   0 -13  -2  936.91   63.69
   0 -13   2  964.30   61.99
   0 -13  -2  984.70   66.09
   0 -13   2 1041.30   64.19
   0  13   2  957.80   62.99
   0  13   2 1021.90   66.59
   0  13  -2 1008.50   67.19
   0  13  -2 1029.60   63.29
   1 -13   2   42.70    6.60
  -1 -13  -2   40.00    6.80
   1 -13   2   24.30    3.70
  -1 -13  -2   28.40    6.90
   1 -13   2   23.70    6.40
   1 -13   2   28.90    4.20
   1  13   2   33.00    8.50
  -1  13  -2   31.10    4.90
  -1  13  -2   18.30    6.50
   2 -13   2   13.70    3.20
  -2 -13  -2   14.10    5.90
   2 -13   2   12.60    5.90
   2 -13   2   15.30    2.90
  -2 -13  -2   18.10    5.10
  -2 -13  -2   13.00    5.70
  -2 -13  -2   12.80    5.20
  -2  13  -2   24.40    7.40
   2  13   2   22.00    4.60
  -2  13  -2   15.20    4.40
   2  13   2   12.80    8.10
  -3 -13  -2  185.38   16.10
  -3 -13  -2  178.98   14.20
   3 -13   2  141.19   12.50
  -3 -13  -2  186.88   16.50
  -3 -13  -2  173.48   16.00
   3 -13   2  136.39   15.90
   3  13   2  169.38   13.40
  -3  13  -2  167.58   16.60
   3  13   2  124.09   18.90
  -4 -13  -2    1.60    5.70
  -4 -13  -2    7.30    5.20
  -4 -13  -2    6.10    5.60
   4 -13   2  -11.20    6.80
   4 -13   2    5.80    3.30
  -4  13  -2    4.00    5.90
   4  13   2    2.50    3.20
   4  13   2   10.30    4.10
  -5 -13  -2   14.70    7.20
   5 -13   2    2.50    3.60
  -5 -13  -2   -0.80    5.10
   5  13   2    1.90    4.00
   5  13   2   -0.90    3.50
  -6 -13  -2  -11.60    9.60
   6 -13   2   -0.70    3.30
  -6 -13  -2   10.10    7.00
   6  13   2    0.20    3.50
  -6  13  -2    9.90   10.00
   6  13   2    4.70    4.00
   7 -13   2    7.20    4.30
  -7 -13  -2   14.50    7.80
   7  13   2   11.40    5.00
   7  13   2    8.60    5.00
  -7 -14   2    8.00    9.20
   7 -14  -2    6.80    4.60
   7  14  -2    4.80    3.50
   7  14  -2   15.40   11.70
  -6 -14   2    7.40    6.90
   6 -14  -2   27.70    5.50
  -6 -14   2   25.80   12.80
   6  14  -2   16.30    4.80
   6  14  -2   22.00    5.10
  -6  14   2   20.10   11.30
   5 -14  -2    1.00    2.70
  -5 -14   2    9.10    8.00
   5 -14  -2    1.30    2.90
   5 -14  -2   -2.00    5.60
  -5 -14   2    2.90    6.20
   5  14  -2    1.70    3.10
   5  14  -2   -5.10    2.90
  -5  14   2    4.90    6.30
  -4 -14   2   25.30    8.10
  -4 -14   2   37.80    7.00
   4 -14  -2   37.50    5.60
   4 -14  -2   21.10    8.50
  -4 -14   2   31.20    8.60
   4  14  -2   40.00    6.40
  -4  14   2   34.00    7.90
   4  14  -2   31.20    5.10
   3 -14  -2  230.88   17.50
  -3 -14   2  209.28   19.80
  -3 -14   2  196.78   18.20
   3 -14  -2  206.38   20.70
   3  14  -2  213.38   16.00
  -3  14   2  234.18   18.10
   3  14  -2  186.48   14.70
   2 -14  -2   51.29    7.70
   2 -14  -2   61.79   10.10
  -2 -14   2   58.79    8.50
  -2 -14   2   68.59    8.40
   2 -14  -2   59.19    5.70
  -2  14   2   62.29    9.60
   2  14  -2   48.30    5.30
   2  14  -2   53.09   10.80
   2  14  -2   56.09    6.80
  -1 -14   2  464.75   33.20
  -1 -14   2  446.46   35.30
  -1 -14   2  520.75   34.70
   1 -14  -2  501.65   35.70
   1 -14  -2  460.65   32.60
   1 -14  -2  512.85   30.90
   1 -14  -2  504.15   32.60
  -1  14   2  467.05   31.60
   1  14  -2  510.05   32.20
   1  14  -2  498.25   36.70
  -1  14   2  471.35   34.90
   0 -14  -2  553.44   38.90
   0 -14   2  548.05   36.50
   0 -14  -2  649.93   36.80
   0 -14   2  594.34   40.90
   0 -14  -2  570.24   41.00
   0 -14   2  633.14   39.20
   0 -14  -2  533.95   38.60
   0  14   2  598.64   41.90
   0  14  -2  605.74   42.50
   0  14   2  563.34   37.70
   0  14  -2  625.74   38.20
   1 -14   2  119.49    8.90
   1 -14   2  129.39   10.90
   1 -14   2   90.79    8.00
  -1 -14  -2  114.39   11.40
   1 -14   2  107.79   12.10
  -1 -14  -2  119.59   11.80
  -1  14  -2   97.59    9.40
   1  14   2  123.49   15.00
   1  14   2  107.99    9.40
  -1  14  -2  104.19   13.40
  -2 -14  -2  106.09   11.30
   2 -14   2  105.29   12.50
  -2 -14  -2  112.29   12.20
   2 -14   2   75.99   10.20
   2  14   2   97.29    9.20
   2  14   2  108.99   15.80
  -2  14  -2  101.09   13.30
  -2  14  -2  108.69   10.00
  -3 -14  -2  467.65   30.60
   3 -14   2  390.16   33.00
  -3 -14  -2  477.85   33.10
   3 -14   2  374.56   28.90
   3  14   2  461.75   30.00
  -3  14  -2  437.36   33.50
  -4 -14  -2   32.10    8.70
   4 -14   2   11.60    4.20
  -4 -14  -2    2.90    6.80
   4 -14   2   -0.50    8.70
  -4  14  -2   25.80    8.10
   4  14   2   23.60    5.40
   4  14   2   26.00    4.90
  -5 -14  -2   94.39   15.50
   5  14   2   83.19   12.40
  -6 -14  -2   17.00   11.50
   6 -14   2    0.70    3.70
  -6 -14  -2    8.50    8.00
   6  14   2    7.60    4.40
  -6  14  -2   12.70   10.00
   6  14   2   15.00    5.00
   7 -14   2    4.60    3.60
  -7 -14  -2    1.30    6.90
   7  14   2    4.90    5.30
   7  14   2    4.20    3.80
   7 -15  -2    0.70    4.20
  -7 -15   2  -14.30   16.70
  -7 -15   2   -8.80    6.90
   7  15  -2   -1.60    2.90
   7  15  -2    1.20    6.70
  -6 -15   2   19.40   12.90
  -6 -15   2   30.80    8.90
   6 -15  -2   50.29    7.50
   6  15  -2   57.19    7.20
  -6  15   2   81.39   13.40
   6  15  -2   42.30    6.90
   5 -15  -2   15.00    7.30
  -5 -15   2   12.50    6.60
   5 -15  -2   36.50   13.40
  -5 -15   2   28.90    9.50
   5 -15  -2   23.70    5.00
   5  15  -2   16.30    4.80
  -5  15   2   29.50    8.30
   5  15  -2   17.00    4.00
  -4 -15   2   24.90    8.70
  -4 -15   2   28.60    9.20
   4 -15  -2   33.00    7.70
   4 -15  -2   36.90   10.80
   4  15  -2   31.90    6.60
   4  15  -2   34.00    5.30
  -4  15   2   31.30   12.40
  -3 -15   2   -2.90    4.00
  -3 -15   2   13.00    6.80
   3 -15  -2    3.00    2.70
  -3 -15   2   21.10    7.10
   3 -15  -2    3.20    4.90
  -3  15   2   -2.20    5.20
   3  15  -2    4.50    3.90
   3  15  -2    2.30    2.40
   3  15  -2  -12.10   15.80
  -2 -15   2   59.69    9.00
   2 -15  -2   66.59   10.80
  -2 -15   2   56.99    8.70
  -2 -15   2   73.99   13.40
   2 -15  -2   70.99   10.10
   2 -15  -2   67.19    6.20
   2  15  -2   65.09    7.50
   2  15  -2   60.29   12.00
   2  15  -2   49.30    5.50
  -2  15   2   65.39   10.60
   1 -15  -2   61.49    7.80
   1 -15  -2   64.19   11.30
  -1 -15   2   66.89    8.60
   1 -15  -2   65.29    5.60
  -1 -15   2   43.10   10.60
   1 -15  -2   56.99    8.40
  -1  15   2   60.09    7.10
   1  15  -2   53.69    6.70
   1  15  -2   59.89   11.90
   1  15  -2   50.79    4.90
  -1  15   2   68.89   11.10
   0 -15   2   12.40    3.00
   0 -15  -2   20.70    5.50
   0 -15  -2   18.00    6.00
   0 -15  -2   13.60    5.30
   0 -15  -2   17.90    2.80
   0 -15   2   13.10    4.50
   0 -15   2   13.00    2.50
   0 -15   2   13.40    7.80
   0  15   2    3.40    6.90
   0  15   2   18.70    4.00
   0  15  -2   11.20    4.20
   0  15  -2   10.70    7.30
   1 -15   2   -5.20    2.50
  -1 -15  -2   -4.70   13.30
   1 -15   2    1.20    2.40
   1 -15   2    2.00    4.20
   1 -15   2    1.70    4.50
   1  15   2   22.30    7.80
  -1  15  -2    2.10    3.30
  -1  15  -2    5.40    6.00
  -2 -15  -2   16.50    7.50
   2 -15   2   11.50    3.30
  -2 -15  -2   14.00    5.60
   2 -15   2   16.10    6.60
   2  15   2   17.40    9.00
  -2  15  -2   15.50    5.10
  -2  15  -2   14.20    6.80
  -3 -15  -2   40.40    9.60
  -3 -15  -2    9.70    6.40
   3 -15   2   15.90    7.60
   3 -15   2   21.60    4.80
  -3 -15  -2   36.70    9.10
   3  15   2   25.60    5.60
  -3  15  -2   30.20    8.90
   3  15   2   28.70   11.60
   4 -15   2   -1.60    9.00
  -4 -15  -2   -0.60    4.80
   4 -15   2    2.30    3.20
  -4  15  -2   -2.60    6.00
   4  15   2    2.50    3.60
   4  15   2    0.10    3.30
   5 -15   2   16.10    4.90
  -5 -15  -2   10.80    7.30
  -5 -15  -2   29.00   11.40
   5  15   2   22.70    5.50
   5  15   2   26.90    5.70
  -6 -15  -2   36.30   10.60
   6 -15   2   41.30    7.00
  -6 -15  -2   32.60   15.70
  -6  15  -2   53.09   12.60
   6  15   2   25.90    5.30
   6  15   2   36.20    6.40
   7 -16  -2   11.80    4.30
  -7 -16   2    2.30    7.50
   7  16  -2    4.80   11.00
   7  16  -2    4.70    3.40
  -6 -16   2    6.00   12.80
  -6 -16   2    1.90    6.90
   6 -16  -2   13.10    4.50
   6  16  -2    9.30    4.30
   6  16  -2    9.40    4.40
  -6  16   2   -7.90    8.70
   5 -16  -2   -1.40    5.80
  -5 -16   2    8.80   10.00
  -5 -16   2    4.30    6.20
   5 -16  -2   15.30   11.30
   5  16  -2   -3.50    5.70
  -5  16   2   -3.40    7.30
   5  16  -2   -1.10    2.80
   4 -16  -2   28.90   10.20
   4 -16  -2   25.00    4.50
  -4 -16   2   31.50    7.80
  -4 -16   2   17.50    7.90
  -4 -16   2   13.40   11.30
   4 -16  -2   12.00    7.40
   4  16  -2   23.70    5.70
  -4  16   2   15.70    7.70
   4  16  -2   25.60    4.60
   3 -16  -2   21.60    4.40
  -3 -16   2   24.60    9.00
  -3 -16   2   26.40    7.10
  -3 -16   2   34.80   10.70
   3 -16  -2   34.00    8.30
   3 -16  -2   19.80    8.80
   3  16  -2   37.00    6.40
   3  16  -2   -6.70   11.10
  -3  16   2   22.60    7.30
   3  16  -2   22.30    4.20
   2 -16  -2  180.38   16.20
  -2 -16   2  178.08   16.40
  -2 -16   2  178.98   16.50
   2 -16  -2  191.38   13.30
   2 -16  -2  180.08   18.90
   2  16  -2  158.38   12.40
   2  16  -2  164.28   19.80
  -2  16   2  182.88   17.80
   2  16  -2  193.78   14.60
   1 -16  -2  131.79   16.10
   1 -16  -2  135.19   15.10
  -1 -16   2  123.49   13.30
  -1 -16   2  119.29   12.50
   1 -16  -2  136.09    9.70
   1 -16  -2  135.19   12.00
  -1  16   2  139.19   11.30
   1  16  -2  128.39   11.30
   1  16  -2  113.79   16.20
   1  16  -2  117.19    8.90
  -1  16   2  111.69   15.00
   0 -16   2  353.56   25.80
   0 -16  -2  308.17   25.50
   0 -16  -2  323.57   27.60
   0 -16  -2  356.86   25.80
   0 -16  -2  405.16   23.20
   0 -16   2  366.76   28.20
   0  16  -2  349.27   29.60
   0  16   2  331.17   28.70
   0  16   2  351.06   24.10
   0  16  -2  381.56   24.90
  -1 -16  -2   76.59   11.20
  -1 -16  -2   46.00    9.40
   1 -16   2   51.49   10.50
   1 -16   2   69.99    9.00
   1 -16   2   56.99    6.20
  -1  16  -2   59.49    7.40
   1  16   2   50.29    6.50
  -1  16  -2   60.19   11.30
  -2 -16  -2   -1.00    4.60
   2 -16   2    2.40    2.80
  -2 -16  -2   -3.70    8.80
   2 -16   2    7.80    5.60
  -2  16  -2    4.30    6.10
  -2  16  -2    7.70    5.20
   2  16   2    3.20    3.80
  -3 -16  -2   -2.40    4.80
  -3 -16  -2    9.10    6.10
   3 -16   2    0.90    5.40
  -3 -16  -2    9.00    8.10
   3 -16   2    6.00    3.30
  -3  16  -2   -8.90    6.20
   3  16   2    1.20    3.30
  -4 -16  -2   77.29   12.20
  -4 -16  -2   91.79   15.80
   4 -16   2   49.40   18.20
   4  16   2   90.99    9.50
   4  16   2   76.39    9.20
  -4  16  -2   78.89   13.80
  -5 -16  -2   87.19   16.70
   5 -16   2   80.09    9.50
   5  16   2   78.99    9.60
   5  16   2  105.89   10.30
  -6 -16  -2    2.70    6.40
   6 -16   2    2.60    4.10
   6  16   2   -1.20    3.70
  -6  16  -2   -3.30   10.20
   6  16   2    0.00    3.60
  -6 -17   2    8.30    7.80
   6 -17  -2   18.40    5.00
  -6 -17   2   34.30   16.10
   6  17  -2   12.60    4.70
   6  17  -2   14.30    4.50
  -6  17   2   11.60    9.90
  -5 -17   2    4.80    5.20
  -5 -17   2   19.70   11.90
   5 -17  -2   -1.70   12.30
   5 -17  -2   -2.30    6.20
   5 -17  -2   13.00    4.20
   5  17  -2    6.80    3.50
  -5  17   2   29.10    9.00
   5  17  -2   16.20    5.00
  -4 -17   2    9.50    6.80
  -4 -17   2   21.40    9.70
   4 -17  -2   -3.30    6.00
  -4 -17   2    6.60    6.80
   4 -17  -2    3.90    2.90
   4 -17  -2   -1.70    8.10
  -4  17   2    3.10    6.70
   4  17  -2    5.50    4.00
   4  17  -2    0.00    2.90
   3 -17  -2   24.40    9.50
   3 -17  -2   35.60    5.50
  -3 -17   2   24.30   10.00
   3 -17  -2   32.30    8.10
  -3 -17   2   24.60    8.00
  -3 -17   2   27.00    7.50
   3  17  -2   27.10    4.40
   3  17  -2   -3.50   12.40
   3  17  -2   28.50    5.80
   2 -17  -2   22.90    7.00
  -2 -17   2   22.40    7.00
   2 -17  -2   29.10    8.80
  -2 -17   2   19.10    7.50
   2 -17  -2   24.20    4.00
  -2  17   2   11.70    7.00
   2  17  -2   29.00    5.70
   2  17  -2   26.70   10.10
   2  17  -2   19.70    3.60
   1 -17  -2  200.18   18.50
  -1 -17   2  217.58   18.40
   1 -17  -2  221.78   21.00
   1 -17  -2  223.38   15.10
  -1 -17   2  216.18   19.70
  -1  17   2  212.18   21.10
   1  17  -2  221.28   22.40
  -1  17   2  205.28   16.30
   0 -17  -2  381.46   23.90
   0 -17   2  371.66   26.80
   0 -17  -2  314.77   28.60
   0 -17   2  403.36   24.50
   0 -17   2  373.16   29.50
   0  17   2  333.37   25.00
   0  17   2  366.46   30.60
   0  17  -2  340.37   30.60
   0  17  -2  387.66   25.70
   1 -17   2   19.60    4.10
  -1 -17  -2   15.50    6.60
   1 -17   2   14.50    5.40
  -1 -17  -2   12.00    6.10
   1 -17   2   19.70    7.50
  -1  17  -2   18.60    4.90
   1  17   2   15.50    4.20
  -1  17  -2   10.90    7.70
   1  17   2   14.50    8.60
   2 -17   2  406.06   26.50
  -2 -17  -2  347.47   29.20
  -2 -17  -2  372.36   29.70
   2 -17   2  407.86   32.00
   2  17   2  413.66   33.70
   2  17   2  354.06   26.90
  -2  17  -2  390.36   27.90
  -2  17  -2  415.46   32.90
   3 -17   2   14.40    3.90
  -3 -17  -2   18.30    8.20
   3 -17   2   17.10    7.70
  -3 -17  -2    5.70    7.30
   3  17   2    6.90   12.40
  -3  17  -2   19.00    8.80
   3  17   2   21.60    5.30
  -4 -17  -2    7.60    6.60
  -4 -17  -2   23.40   12.10
   4 -17   2    7.80    4.40
   4 -17   2   21.40   11.50
  -4  17  -2    7.40    7.80
   4  17   2   11.40    4.80
   4  17   2   10.30    3.80
   5 -17   2    0.40    3.90
  -5 -17  -2   18.30   18.20
  -5 -17  -2    4.00    6.30
   5  17   2    1.70    3.70
   5  17   2   -1.40    3.30
  -6 -17  -2   -8.60    5.80
   6 -17   2   -4.40    3.60
   6  17   2    2.20    5.50
  -6 -18   2    8.20    7.00
   6 -18  -2    1.30    3.80
   6  18  -2    4.00    3.90
   6  18  -2    4.20    3.40
   5 -18  -2   20.70    4.80
   5 -18  -2   -6.70   22.60
  -5 -18   2    0.80    6.20
  -5 -18   2   17.60   16.90
   5  18  -2    9.10    4.10
   5  18  -2    9.20    4.40
  -4 -18   2   36.30   11.40
   4 -18  -2   32.20   10.80
  -4 -18   2   55.09   14.40
  -4 -18   2   52.19   12.80
   4 -18  -2   65.59    7.30
   4 -18  -2   61.19   11.30
   4  18  -2   57.59    8.30
  -4  18   2   41.90   11.20
   4  18  -2   47.40    6.70
   3 -18  -2    3.60    6.20
  -3 -18   2    5.50   11.00
  -3 -18   2    4.00    5.60
   3 -18  -2   -5.90    6.90
  -3 -18   2    8.40    5.80
   3 -18  -2    3.30    3.10
   3  18  -2   -3.00    2.80
   3  18  -2    8.10    4.40
  -3  18   2    5.10    6.70
   2 -18  -2  148.09   11.50
  -2 -18   2  143.39   15.60
   2 -18  -2  134.99   15.60
  -2 -18   2  142.69   14.50
   2 -18  -2  129.39   17.70
   2  18  -2  121.99   19.20
   2  18  -2  132.09   10.70
   2  18  -2  167.38   13.40
  -2  18   2  181.48   21.30
   1 -18  -2    3.90    6.10
   1 -18  -2   -0.70    5.70
   1 -18  -2    2.70    5.10
  -1 -18   2    0.90    4.80
  -1 -18   2    4.70    5.40
   1 -18  -2    2.00    2.40
   1  18  -2   -1.90    7.40
   1  18  -2   -1.00    3.60
  -1  18   2    8.20    5.10
  -1  18   2   -4.80    6.40
   0 -18  -2   16.10    6.80
   0 -18   2   16.70    4.00
   0 -18  -2    6.40    5.30
   0 -18   2    9.60    6.40
   0 -18   2   15.90    6.00
   0  18   2   18.70    4.80
   0  18   2    8.40    7.70
   0  18  -2   16.40    8.70
   0  18  -2    7.60    4.50
  -1 -18  -2   72.69   10.90
   1 -18   2   59.29    7.10
   1 -18   2   63.29    9.60
   1 -18   2   70.39   13.10
  -1 -18  -2   64.69    6.40
   1  18   2   81.59    8.20
  -1  18  -2   66.39    8.90
  -1  18  -2   77.29   14.20
   1  18   2   47.20   13.10
  -2 -18  -2   25.70    8.40
   2 -18   2   45.40    6.20
  -2 -18  -2   46.90   10.70
   2 -18   2   48.90   10.40
   2  18   2   45.80    7.00
   2  18   2   42.20   13.20
  -2  18  -2   36.60    8.10
  -2  18  -2   40.30   11.00
   3 -18   2    2.40    3.20
  -3 -18  -2    1.10    4.60
  -3 -18  -2    0.10    8.30
   3  18   2  -16.80   13.20
   3  18   2    0.70    3.60
  -3  18  -2    3.90    7.40
   3  18   2    2.90    3.80
   4 -18   2   36.40    6.40
   4 -18   2   18.80   12.80
  -4 -18  -2   -4.00   17.70
  -4 -18  -2   30.00    7.80
  -4  18  -2   39.60   11.70
   4  18   2   46.50    8.00
   4  18   2   50.29    8.20
   5 -18   2   -1.50    3.50
  -5 -18  -2    5.50    7.00
   5  18   2    3.40    3.40
   5  18   2    0.80    3.90
   6 -18   2    0.30    3.60
  -6 -18  -2    1.60    6.90
  -6  18  -2    6.40   19.90
   6  18   2   -4.70    2.80
   6  18   2    4.10    3.80
  -6 -19   2    3.30    9.20
   6 -19  -2    4.30    4.50
   6  19  -2   -2.60    3.50
  -5 -19   2    3.10    6.00
  -5 -19   2   -3.50   17.70
   5 -19  -2   -2.00    3.10
   5  19  -2    0.40    3.90
   5  19  -2   -5.80    3.40
  -5  19   2   -6.30    9.70
   4 -19  -2   20.10    6.00
  -4 -19   2    6.90   15.60
  -4 -19   2    9.40    6.80
  -4 -19   2   13.10   10.40
   4 -19  -2   11.10   11.60
   4  19  -2   12.00    4.30
   4  19  -2   11.60    4.70
  -4  19   2   13.90    8.90
   3 -19  -2   -3.50    8.40
  -3 -19   2    5.70    6.60
   3 -19  -2    6.30    3.40
  -3 -19   2   -3.00    4.10
  -3 -19   2   -4.30    4.90
   3 -19  -2    5.60    7.30
   3  19  -2   12.90    4.60
   3  19  -2    4.60    3.10
  -3  19   2   -2.00    6.80
   2 -19  -2    5.30    2.90
  -2 -19   2    0.20    5.60
  -2 -19   2    9.80    5.40
   2 -19  -2   -1.60    6.20
   2 -19  -2   -0.80    6.50
   2  19  -2    0.20    3.10
  -2  19   2    7.80    7.00
   2  19  -2    4.80    4.40
   2  19  -2   -1.30   10.30
  -1 -19   2   -1.20    5.20
   1 -19  -2   -3.00    6.50
   1 -19  -2    8.10    5.30
  -1 -19   2    5.90    5.60
   1 -19  -2    4.10    2.80
   1 -19  -2   -0.50    6.10
   1  19  -2    2.80    4.20
   1  19  -2   13.20    8.60
   0 -19   2   96.89   11.60
   0 -19   2  105.09    8.90
   0 -19   2   66.99   12.90
   0 -19  -2   90.99    7.80
   0 -19  -2   93.49   11.60
   0 -19  -2   83.09   13.00
   0  19   2   70.69   10.00
   0  19   2   92.49   17.70
   0  19  -2   91.69   10.20
  -1 -19  -2   25.50    8.60
   1 -19   2   39.30    5.90
  -1 -19  -2   32.60    4.80
   1 -19   2   21.70    9.50
   1 -19   2   30.60    6.70
  -1 -19  -2   19.60    7.30
  -1  19  -2   30.80   10.50
   1  19   2   26.40   13.00
   1  19   2   37.40    6.60
  -2 -19  -2    8.60    6.70
  -2 -19  -2   16.10    7.40
   2 -19   2   16.00    4.10
   2 -19   2   17.00    8.90
  -2  19  -2    9.70    8.50
   2  19   2  -13.40   16.40
   2  19   2   13.80    5.20
  -2  19  -2   23.40    8.30
  -3 -19  -2    4.40    5.70
   3 -19   2   15.20    9.00
   3 -19   2    8.60    4.10
   3  19   2   16.80   15.50
   3  19   2   21.20    5.00
  -3  19  -2   19.10    9.00
   3  19   2   10.30    4.90
  -4 -19  -2    6.80    7.00
   4 -19   2   25.50   14.40
   4 -19   2    0.60    3.20
   4  19   2    1.20    3.40
  -4  19  -2    7.70    8.80
   4  19   2    1.90    4.30
   5 -19   2    0.60    3.30
  -5 -19  -2   -5.50    5.00
   5  19   2    4.20    3.90
   5  19   2   -3.90    3.80
   6 -19   2    0.20    3.60
  -6 -19  -2   -3.40    5.90
   6  19   2   -5.80    3.30
   6  19   2    1.00    3.80
   6 -20  -2   12.70    4.20
  -6 -20   2    0.90    6.60
   6  20  -2    9.30    4.60
   6  20  -2   11.60    4.80
  -5 -20   2   16.70    7.50
   5 -20  -2   41.60    6.60
   5  20  -2   32.50    6.00
  -5  20   2   33.80   12.30
   5  20  -2   24.40    6.00
  -4 -20   2    8.90   34.20
  -4 -20   2    6.40    6.20
  -4 -20   2   -2.50    7.10
   4 -20  -2    3.60    4.00
   4 -20  -2   -5.30   10.40
   4  20  -2    7.20    4.50
  -4  20   2   21.10    9.80
   4  20  -2   11.20    4.10
  -3 -20   2   14.40    7.60
   3 -20  -2   38.90    5.80
   3 -20  -2   17.60    9.50
  -3 -20   2   21.20    8.30
   3 -20  -2   17.30    7.20
   3  20  -2   24.30    6.20
   3  20  -2   26.60    4.60
  -3  20   2   27.80    9.90
   2 -20  -2   18.80    7.50
  -2 -20   2   19.70    7.20
  -2 -20   2   19.10    7.00
   2 -20  -2   26.60   11.10
  -2  20   2   30.40   10.70
   2  20  -2   36.70    6.70
   1 -20  -2   49.60    6.10
   1 -20  -2   39.70   10.40
   1 -20  -2   62.19    9.50
  -1 -20   2   55.09   11.20
  -1 -20   2   42.30    9.30
  -1 -20   2   71.49    7.30
   1  20  -2   43.60   13.60
   1  20  -2   59.59    8.50
  -1  20   2   61.59    8.70
   0 -20   2  158.98   15.20
   0 -20  -2  128.59   17.40
   0 -20   2  177.78   12.60
   0 -20   2  124.19   17.40
   0 -20  -2  163.28   15.60
   0 -20  -2  159.18   11.70
   0  20  -2  162.68   14.20
   0  20  -2  125.49   20.10
   0  20   2  134.59   13.50
   0  20   2  139.79   19.70
   1 -20   2   11.50    7.50
   1 -20   2    7.40    5.20
  -1 -20  -2   -2.00    5.10
  -1 -20  -2   10.50    6.30
  -1  20  -2    0.00    5.60
   1  20   2   -1.60    8.90
  -1  20  -2   17.10    8.90
   1  20   2    6.50    4.50
   2 -20   2   -2.60    7.10
  -2 -20  -2    3.60    6.30
   2 -20   2   -0.90    2.80
  -2 -20  -2   15.30    7.40
  -2  20  -2   17.50    8.80
   2  20   2   -7.70    3.60
   2  20   2   -4.70   11.40
   3 -20   2   -7.00    9.30
   3  20   2   13.80    4.30
   3  20   2  -15.10   17.60
  -3  20  -2   -8.00    8.30
   4 -20   2   -3.00   17.30
  -4 -20  -2   11.00    6.70
   4 -20   2    6.00    4.00
  -4  20  -2   10.80   10.40
   4  20   2    5.50    3.80
   4  20   2   10.50    5.20
  -5 -20  -2    2.50    5.60
   5 -20   2    0.00    3.80
   5  20   2    3.00    4.00
   5  20   2    4.80    3.90
  -5 -21   2   15.20    7.20
   5 -21  -2   21.70    5.30
  -5  21   2   -2.20   12.00
   5  21  -2   18.90    5.50
   5  21  -2   18.30    6.50
  -4 -21   2    1.70    5.70
   4 -21  -2    1.70   11.70
   4 -21  -2    2.50    3.50
  -4  21   2    1.40   10.20
   4  21  -2    3.70    4.00
   4  21  -2    5.20    4.40
   3 -21  -2    1.00    3.40
   3 -21  -2    9.00    9.00
  -3 -21   2    3.50    6.00
  -3 -21   2    3.40    8.40
   3  21  -2    5.80    4.00
   3  21  -2    5.60    5.50
  -3  21   2   10.00    8.60
  -2 -21   2    4.30    6.00
   2 -21  -2    4.50    8.30
   2 -21  -2   -3.90    2.60
  -2 -21   2   -6.00    6.40
  -2  21   2   -3.10    7.10
   2  21  -2   10.10   13.30
   2  21  -2   -0.20    4.00
  -1 -21   2    0.40    2.90
  -1 -21   2   -2.80    6.00
   1 -21  -2   -1.70    4.70
   1 -21  -2    7.30    7.90
   1 -21  -2   -1.20    2.50
   1  21  -2    4.80    4.60
   1  21  -2    3.40    9.10
  -1  21   2   -6.50    7.50
  -1  21   2   16.80    9.40
   0 -21   2   24.30    4.80
   0 -21   2   18.10    8.10
   0 -21  -2   21.10    4.10
   0 -21  -2   20.80    7.50
   0 -21   2   13.50    6.40
   0  21  -2   16.10   11.00
   0  21  -2   12.80    5.90
   0  21   2   11.70    9.20
   0  21   2   26.80    6.40
  -1 -21  -2    0.90    5.30
   1 -21   2   10.50    4.00
   1 -21   2    8.00    7.30
  -1 -21  -2    7.60    3.00
   1 -21   2    5.30    4.70
   1  21   2    3.60    4.70
  -1  21  -2    8.60    6.70
  -1  21  -2   11.80   10.20
   1  21   2   -6.70    8.80
   2 -21   2   17.10    4.70
  -2 -21  -2   11.30    3.60
  -2 -21  -2   20.80    9.00
  -2 -21  -2    5.40    6.30
   2 -21   2   16.20    8.50
   2  21   2    3.50    4.60
  -2  21  -2   12.60    9.70
   2  21   2   12.40    3.90
   2  21   2   16.70   12.80
  -3 -21  -2   -3.00    5.40
   3 -21   2   -7.10   11.20
   3 -21   2    0.40    3.20
   3  21   2    6.70    4.10
   3  21   2   52.29   24.00
  -3  21  -2    0.80    9.50
   3  21   2    1.80    3.30
  -4 -21  -2    9.00    6.10
   4 -21   2    4.50    3.80
  -4  21  -2    8.70   10.50
   4  21   2   11.70    4.10
   4  21   2   11.30    4.70
   5 -21   2   -0.80    5.00
  -5 -21  -2    5.00    5.90
   5  21   2   -4.80    3.70
   5  21   2    1.80    5.60
  -5 -22   2    1.00    6.40
   5 -22  -2    6.30    4.30
  -5  22   2    4.50   13.00
   5  22  -2    6.20    5.10
   5  22  -2    2.30    6.00
   4 -22  -2   18.90    4.70
  -4 -22   2    1.40    5.30
   4  22  -2    8.40    5.60
   4  22  -2   12.60    5.30
  -4  22   2    7.90   10.90
   3 -22  -2    5.30    3.50
  -3 -22   2   -0.50    5.20
   3 -22  -2    8.90   13.70
  -3 -22   2   -0.20    9.50
  -3  22   2    5.70    8.50
   3  22  -2   12.80    4.80
  -2 -22   2    1.70    6.40
   2 -22  -2    6.90    3.40
  -2 -22   2   19.50    8.20
   2 -22  -2    6.90    8.60
  -2  22   2    1.90    8.60
   2  22  -2   16.10    5.80
   2  22  -2   -8.10   15.00
   1 -22  -2    4.20    7.80
  -1 -22   2   18.10    8.00
  -1 -22   2    9.20    3.90
  -1 -22   2    4.40    7.40
   1 -22  -2    1.10    2.80
   1 -22  -2    8.50    5.40
   1  22  -2   13.60   11.10
   1  22  -2    7.10    5.10
  -1  22   2    8.50    9.50
   0 -22  -2    1.00    7.30
   0 -22   2    5.40    8.50
   0 -22  -2    5.60    2.80
   0 -22   2    0.60    3.20
   0 -22   2   -4.10    5.10
   0 -22  -2    5.10    5.20
   0  22   2    3.60    5.80
   0  22  -2   -0.60    5.50
   0  22   2    1.70    9.30
   0  22  -2    4.70   10.20
   1 -22   2    5.60    5.00
  -1 -22  -2    1.70    2.70
   1 -22   2    2.20    7.70
  -1 -22  -2   -6.90    4.80
  -1 -22  -2    6.70    7.80
   1 -22   2   -0.30    2.90
  -1  22  -2    0.50    9.10
  -1  22  -2   -9.20    6.80
   1  22   2    9.60    4.70
   1  22   2    8.50   10.40
  -2 -22  -2   66.19    7.00
   2 -22   2   28.30   11.00
  -2 -22  -2   45.50   10.00
   2 -22   2   55.89    7.40
   2  22   2   61.99    9.80
   2  22   2   46.30   15.30
  -2  22  -2   56.99   15.20
  -3 -22  -2   -1.50    3.00
  -3 -22  -2   10.10    5.50
   3 -22   2  -17.80   13.00
   3 -22   2    0.10    3.30
  -3  22  -2   11.40   17.40
   3  22   2    4.80    3.70
   3  22   2   -0.50    4.10
  -4 -22  -2    2.20    7.00
   4 -22   2   13.20    5.20
  -4  22  -2   12.20   12.20
   4  22   2    2.70    4.70
   4  22   2   18.70    4.60
   5 -22   2    7.70    4.10
  -5 -22  -2   -0.20    5.50
   5  22   2   -3.20    4.10
   5  22   2    1.80    3.80
  -5 -23   2    8.50    6.10
   5 -23  -2   -4.30    4.10
   5  23  -2    4.10    4.30
  -4 -23   2    1.30    5.50
   4 -23  -2    0.80    3.40
   4  23  -2    4.00    4.50
  -4  23   2   -6.20   10.80
   3 -23  -2   -4.10    9.30
  -3 -23   2  -21.10   13.80
  -3 -23   2    2.40    5.60
  -3  23   2   -1.40    9.70
   3  23  -2   12.80    5.00
  -2 -23   2   -6.00    9.80
  -2 -23   2   -4.70    5.10
   2 -23  -2    7.30    9.70
  -2 -23   2    0.80    3.20
   2 -23  -2    1.10    3.00
  -2  23   2   -1.50    8.70
   2  23  -2  -25.10   17.70
   2  23  -2   -8.10    4.20
   1 -23  -2   58.69    6.90
   1 -23  -2   63.09   15.50
  -1 -23   2   82.19    8.60
  -1 -23   2   62.39   13.60
  -1 -23   2   55.59   11.20
  -1  23   2   32.80   12.90
   1  23  -2   46.40   15.90
   0 -23   2   66.49   11.90
   0 -23   2   58.49   10.60
   0 -23  -2   36.10   12.30
   0 -23  -2   44.00    5.80
   0 -23  -2   63.79   13.30
   0 -23   2   20.70    9.70
   0  23   2   26.30   12.90
   0  23  -2   21.30   13.60
   0  23   2   37.70    7.80
   0  23  -2   21.60    8.20
  -1 -23  -2   18.80    7.70
  -1 -23  -2   27.10    6.20
  -1 -23  -2    3.10   10.50
   1 -23   2   16.80   10.40
   1 -23   2   19.10    4.50
   1  23   2   20.60   13.10
  -1  23  -2   18.20    8.20
  -1  23  -2   38.40   13.30
   1  23   2    9.90    4.60
  -2 -23  -2   10.10    6.40
  -2 -23  -2   19.30   16.70
   2 -23   2    0.20   16.50
  -2 -23  -2   20.30    4.40
   2 -23   2   17.40    5.30
   2  23   2   21.80   16.80
  -2  23  -2    9.10   12.40
   2  23   2   19.50    4.60
   2  23   2   17.70    5.90
  -3 -23  -2    3.00    6.20
   3 -23   2   15.50    4.60
  -3 -23  -2    2.90    3.80
   3  23   2   12.20    4.70
  -3  23  -2    5.70   12.00
   3  23   2    7.90    4.80
   4 -23   2    2.90    4.00
  -4 -23  -2   -6.00    6.50
  -4 -23  -2   -1.20    5.70
   4  23   2    5.20    4.30
  -4  23  -2   -4.60   12.70
   4  23   2   -5.10    4.00
   4 -24  -2    0.30    4.00
  -4 -24   2   -0.90    5.60
   4  24  -2    4.80    4.90
  -3 -24   2   11.40    7.10
   3 -24  -2   16.40    4.60
  -3 -24   2   24.80    5.20
  -3  24   2    8.10   10.80
   3  24  -2    9.70    5.20
   2 -24  -2    8.70   10.50
  -2 -24   2    4.70    3.80
   2 -24  -2   11.00    3.80
  -2 -24   2   11.10   12.00
  -2 -24   2    6.70    6.20
   2  24  -2   44.20   26.70
   2  24  -2    0.70    4.90
  -2  24   2   16.10   10.40
  -1 -24   2   -2.80    3.20
   1 -24  -2    1.60    5.20
   1 -24  -2    3.50    3.50
   1 -24  -2   -3.50   16.90
  -1 -24   2   -6.70    4.90
  -1  24   2   -3.60    9.40
   1  24  -2   22.70   14.50
   1  24  -2    4.30    5.70
   0 -24   2   -1.30    3.50
   0 -24   2   -6.00    4.70
   0 -24  -2    3.70    3.20
   0 -24  -2    9.40    5.50
   0 -24   2    6.20   11.40
   0 -24  -2    3.20   11.00
   0  24   2  -12.40    6.70
   0  24  -2    5.00    6.30
   0  24   2    1.60   11.10
   0  24  -2    7.30   13.00
   1 -24   2    2.20    3.30
  -1 -24  -2    0.50    6.30
   1 -24   2    9.70   12.20
  -1 -24  -2    1.30    3.40
  -1 -24  -2    1.10   17.70
   1  24   2   -1.60    5.40
  -1  24  -2    5.80   16.00
  -1  24  -2   32.40    9.40
   1  24   2   13.60   20.90
  -2 -24  -2   -5.30    3.50
   2 -24   2    4.00    3.70
  -2 -24  -2   -1.80    5.90
   2  24   2   -2.20   19.10
   2  24   2    3.60    4.80
  -2  24  -2    8.50   11.80
   3 -24   2   -4.40    3.30
  -3 -24  -2    2.50    6.00
  -3 -24  -2    3.70    6.90
   3  24   2   -1.70    4.50
  -3  24  -2   23.50   12.50
   3  24   2    0.60    4.60
   4 -24   2    3.00    4.00
  -4 -24  -2    9.50    7.50
   4  24   2    9.50    4.50
   4  24   2    3.30    5.20
  -4  24  -2    6.80   14.30
   4 -25  -2   24.10    5.40
  -4 -25   2    8.00    6.50
  -4 -25   2   10.10    3.70
   4  25  -2    7.80    4.70
  -3 -25   2    3.20    3.40
   3 -25  -2    3.50    4.40
  -3 -25   2   -4.80    5.70
  -3  25   2    3.40   10.70
   3  25  -2    6.40    4.60
  -2 -25   2    4.20    3.90
  -2 -25   2    5.30    6.10
   2 -25  -2    5.60    4.00
  -2  25   2   -5.90   10.20
   2  25  -2    8.10   28.30
   2  25  -2    4.00    5.20
  -1 -25   2   -6.00    5.40
   1 -25  -2    0.30    3.60
  -1 -25   2    2.70    3.70
   1  25  -2    2.90   16.30
  -1  25   2  -12.00   10.70
   1  25  -2   -7.50    5.40
   0 -25  -2    1.90    3.80
   0 -25  -2    3.50    5.40
   0 -25   2   -7.50   10.60
   0 -25  -2    4.00   14.70
   0 -25   2    4.00    5.80
   0 -25   2    9.50    3.90
   0  25   2   -6.20    7.70
   0  25  -2   -0.10   13.30
   0  25  -2    5.70    6.80
   0  25   2    0.00   12.20
   1 -25   2   -0.20    3.40
  -1 -25  -2   10.80    6.90
  -1 -25  -2    1.70    3.90
  -1  25  -2    7.70   12.80
   1  25   2    4.50    5.60
   1  25   2   23.00   14.90
  -2 -25  -2   -2.50    4.20
  -2 -25  -2    7.10    7.60
   2  25   2   -1.50    4.80
  -2  25  -2   14.80   13.30
   2  25   2   37.10   22.90
   3 -25   2    2.10    4.50
  -3 -25  -2   -1.40    7.70
  -3  25  -2    8.60   17.10
   3  25   2    9.80    6.10
  -3 -26   2    6.70    3.90
   3 -26  -2    7.10    4.70
  -3 -26   2   -0.40    6.40
  -3  26   2    3.70   13.00
   3  26  -2   -2.90    5.00
   2 -26  -2    0.50    5.20
  -2 -26   2   -4.70    4.90
  -2 -26   2   -0.30    3.70
  -2  26   2   10.10   11.50
   2  26  -2    0.70    5.30
   1 -26  -2    4.30    4.30
  -1 -26   2   13.80    4.50
  -1 -26   2    5.90    6.00
   1  26  -2    2.30    6.00
   1  26  -2   33.50   19.50
  -1  26   2   12.10   12.20
   0 -26   2    6.70    4.20
   0 -26  -2    2.50    4.20
   0 -26  -2    4.60    6.10
   0 -26   2    4.20    5.60
   0  26   2   18.40   12.90
   0  26  -2    0.10   15.60
   0  26   2    0.40    8.90
   0  26  -2    9.90    7.90
  -1 -26  -2   -2.80    6.10
  -1 -26  -2    8.90    5.20
   1 -26   2   -2.30    3.80
   1  26   2   12.30    6.10
   1  26   2    3.20   16.20
  -1  26  -2    4.20   14.20
  -2 -26  -2   36.40   10.30
   2  26   2   16.60    9.00
   2  26   2   27.00   30.80
  -2  26  -2   17.50   14.80
  -3 -26  -2   -6.80    6.00
   3 -26   2    8.80    4.40
   3  26   2    1.20    4.50
  -3  26  -2   -1.60   20.60
   3 -27  -2    5.30    6.70
  -3 -27   2    4.90    3.60
  -3 -27   2    3.10    5.40
   3  27  -2    4.40    4.90
  -2 -27   2    3.50    3.70
  -2 -27   2   -2.50    5.40
   2 -27  -2   -0.10    5.00
   2  27  -2   10.30    5.50
  -2  27   2  -19.60   15.80
  -1 -27   2   -2.00    5.70
   1 -27  -2   -6.60    4.90
  -1 -27   2    0.40    3.80
   1  27  -2   -2.00    6.80
   1  27  -2    8.90   27.30
  -1  27   2   -0.80   12.80
   0 -27   2   26.50    5.30
   0 -27  -2   26.10    5.80
   0 -27  -2   22.70    8.60
   0  27  -2  -25.70   18.30
   0  27  -2   15.20    8.80
   0  27   2   13.00   15.10
  -1 -27  -2    9.50    6.30
   1 -27   2   -4.00    5.40
   1  27   2    1.30    6.90
   1  27   2    7.30   20.60
  -1  27  -2   14.40   18.20
   2 -27   2    5.00    4.20
  -2 -27  -2   11.40    7.80
  -2  27  -2   23.80   15.80
   2  27   2   -3.80    5.80
  -2 -28   2   -1.80    3.60
  -2 -28   2   -1.40    5.20
   2  28  -2    6.10    5.80
  -1 -28   2   -0.60    5.50
  -1 -28   2    5.40    3.90
   1  28  -2   -2.20    6.90
  -1  28   2   -4.20   15.10
   0 -28   2    6.30    4.00
   0  28   2  -14.80   26.00
   0  28  -2   20.30   10.70
  -1 -28  -2    5.50    6.50
   1 -28   2   15.30    4.60
   1  28   2    7.90    7.50
  -8   0   3   -7.20    8.30
  -8   0   3  -28.00   18.60
   8   0  -3   -2.50    3.10
  -7   0   3   13.20    6.30
   7   0  -3    3.10    3.60
  -7   0   3   -8.60    6.80
   7   0  -3   -2.00    3.40
   6   0  -3   -0.60    2.90
  -6   0   3   -5.50    3.90
  -6   0   3    4.40    5.60
   6   0  -3   -1.20    3.00
   5   0  -3  114.89    9.40
   5   0  -3  131.39   10.30
  -5   0   3  129.29   11.00
   5   0  -3  123.59   10.30
  -4   0   3  177.78   12.00
   4   0  -3  144.89   11.30
   4   0  -3  168.98   11.20
   4   0  -3  140.49   11.40
  -3   0   3    4.70    2.80
  -3   0   3    1.50    1.90
   3   0  -3    5.70    2.90
   3   0  -3    4.00    1.90
   2   0  -3    2.00    1.30
   2   0  -3   -1.20    1.10
  -2   0   3    2.30    1.60
   2   0  -3    0.20    1.20
  -2   0   3    3.70    1.90
   1   0  -3 1242.18   77.99
   1   0  -3 1291.97   78.09
   1   0  -3 1305.67   77.69
   0   0   3    3.10    4.00
   0   0  -3   -2.10    1.50
   0   0  -3    2.60    2.50
   0   0   3    0.90    1.20
   0   0   3    2.00    1.90
   0   0  -3   -0.20    0.90
  -1   0  -3 1112.79   69.19
   1   0   3 1168.28   69.69
   1   0   3 1119.09   67.89
   1   0   3 1111.09   68.19
  -1   0  -3 1041.20   68.59
   2   0   3   -3.20    3.70
  -2   0  -3   -0.40    2.40
   2   0   3   -0.20    1.70
   2   0   3    1.40    1.10
  -2   0  -3   -1.70    2.70
  -3   0  -3 1521.55   94.79
   3   0   3 1502.35   93.19
  -3   0  -3 1530.65   94.59
   3   0   3 1486.35   92.49
   4   0   3    1.10    1.90
  -4   0  -3   -0.20    4.10
   4   0   3    1.50    2.10
   4   0   3   -3.80    2.70
   5   0   3  149.39   12.00
   5   0   3  155.98   12.30
  -5   0  -3  149.09   17.10
  -5   0  -3  161.88   16.00
  -6   0  -3    5.10    6.40
   6   0   3    4.00    2.80
   6   0   3    1.40    2.60
   7   0   3   -0.40    3.60
  -7   0  -3    5.70    8.10
   7   0   3   -0.50    3.10
  -7   0  -3   -6.00    6.30
   8  -1  -3   -3.80    3.20
  -8  -1   3   21.20   11.20
  -8  -1   3    6.20    8.70
   8  -1  -3    4.90    3.80
  -8   1   3    0.50    8.20
   8   1  -3    2.30    3.20
  -7  -1   3   -0.90    8.20
   7  -1  -3    0.40    3.50
  -7  -1   3   16.70    6.80
   7  -1  -3    7.90    3.80
   7   1  -3    0.40    3.30
  -7   1   3    8.60    6.00
   7   1  -3    1.60    3.40
   6  -1  -3    9.00    3.30
   6  -1  -3   19.20    4.60
  -6  -1   3   11.80    5.90
  -6  -1   3   12.80    5.20
   6   1  -3    8.00    3.60
  -6   1   3    5.00    4.80
  -6   1   3    0.40    5.30
   6   1  -3   11.10    4.20
  -5  -1   3   19.40    6.00
   5  -1  -3   17.10    4.10
   5  -1  -3   14.60    3.50
   5  -1  -3   17.70    3.30
  -5  -1   3   14.00    4.50
   5   1  -3   17.00    3.80
  -5   1   3   11.90    4.10
   5   1  -3   13.00    2.90
   5   1  -3   14.60    3.60
   4  -1  -3  169.28   12.00
  -4  -1   3  174.58   12.70
   4  -1  -3  175.18   11.70
   4  -1  -3  160.68   11.90
   4   1  -3  161.58   12.00
  -4   1   3  168.68   13.80
   4   1  -3  184.48   11.70
  -4   1   3  145.79   13.90
   4   1  -3  157.18   11.90
  -3  -1   3  582.44   35.50
   3  -1  -3  609.54   35.10
   3  -1  -3  547.95   35.10
   3  -1  -3  551.94   35.00
   3   1  -3  642.94   35.20
   3   1  -3  519.95   35.60
  -3   1   3  501.85   35.10
  -3   1   3  543.25   34.70
   3   1  -3  580.34   34.60
   3   1  -3  537.05   35.10
  -2  -1   3  176.38   11.40
  -2  -1   3  151.68   11.30
   2  -1  -3  159.18   10.80
   2  -1  -3  167.98   11.00
   2  -1  -3  163.58   10.80
   2  -1  -3  146.19   10.40
   2   1  -3  175.88   10.80
   2   1  -3  172.68   10.80
  -2   1   3  163.48   10.60
   2   1  -3  175.08   11.00
   2   1  -3  162.38   10.80
   1  -1  -3 2305.77  145.79
   1  -1  -3 2385.96  145.79
  -1  -1   3 2353.66  146.49
   1   1  -3 2395.16  145.39
   1   1  -3 2579.14  145.89
   0  -1  -3  334.17   21.30
   0  -1   3  325.57   22.30
   0  -1  -3  313.07   20.30
   0  -1  -3  313.77   20.00
   0  -1  -3  346.17   21.30
   0   1   3  309.17   21.30
   0   1  -3  331.97   21.50
   0   1   3  315.07   20.30
   0   1  -3  325.17   20.70
  -1  -1  -3  306.97   21.20
   1  -1   3  331.57   21.80
   1  -1   3  298.17   19.40
  -1  -1  -3  300.07   20.70
   1  -1   3  315.77   19.90
   1   1   3  336.07   22.00
  -1   1  -3  311.67   21.30
   1   1   3  309.57   20.10
   1   1   3  318.97   19.90
  -1   1  -3  302.57   20.50
  -2  -1  -3    5.00    2.70
   2  -1   3    1.50    3.50
   2  -1   3   -0.20    1.80
   2  -1   3    2.50    1.20
   2  -1   3    2.80    1.20
  -2  -1  -3    1.30    3.00
  -2   1  -3    2.50    2.90
   2   1   3    0.10    3.70
  -2   1  -3    3.90    2.40
   2   1   3   -0.60    1.80
  -3  -1  -3  217.08   16.40
   3  -1   3  211.58   14.40
   3  -1   3  211.08   14.30
  -3  -1  -3  215.78   16.90
   3  -1   3  202.18   15.20
   3   1   3  212.68   15.30
  -3   1  -3  214.98   16.70
  -3   1  -3  206.48   16.30
   3   1   3  212.18   14.20
  -4  -1  -3  197.88   17.00
   4  -1   3  200.58   14.10
  -4  -1  -3  190.88   16.60
   4  -1   3  196.48   14.10
   4  -1   3  203.08   15.40
  -4   1  -3  212.68   17.30
  -4   1  -3  189.68   16.80
   4   1   3  184.78   14.10
   4   1   3  202.78   14.00
   5  -1   3    4.80    3.00
   5  -1   3    9.60    3.40
  -5  -1  -3   14.00    7.80
  -5  -1  -3    6.80    6.50
   5   1   3    5.70    2.80
  -5   1  -3   12.70    7.20
  -5   1  -3  -18.70    8.50
   5   1   3    5.80    3.00
   6  -1   3   20.00    4.30
  -6  -1  -3   29.80    9.00
   6  -1   3   30.10    5.10
  -6   1  -3   35.10    9.70
   6   1   3   29.70    4.30
   6   1   3   35.60    5.50
   6   1   3   35.00    5.40
  -7  -1  -3   13.20    8.30
  -7  -1  -3    2.50    6.50
   7  -1   3    2.90    3.60
   7  -1   3   -0.50    2.60
   7   1   3    5.50    3.00
   7   1   3    0.90    3.50
  -7   1  -3    4.90    8.20
  -8  -2   3    0.90   10.10
  -8  -2   3    2.00    8.80
   8  -2  -3   -0.90    3.30
   8  -2  -3    2.90    3.80
   8   2  -3   -2.60    3.20
  -8   2   3   -8.40   11.40
  -8   2   3    7.40    8.40
  -7  -2   3   36.40    9.20
  -7  -2   3   32.30    9.20
   7  -2  -3   44.40    6.60
   7  -2  -3   48.60    7.10
   7   2  -3   43.30    6.60
  -7   2   3   42.70    8.20
   7   2  -3   27.40    5.20
  -7   2   3   45.20   15.20
  -6  -2   3    5.50    5.30
  -6  -2   3   15.60    5.50
   6  -2  -3    3.80    4.30
   6  -2  -3   10.70    3.80
   6  -2  -3   14.80    4.10
   6   2  -3    8.90    3.90
  -6   2   3    7.40    5.80
   6   2  -3    6.50    3.60
   5  -2  -3  294.57   20.10
   5  -2  -3  296.27   20.00
  -5  -2   3  318.27   21.50
   5  -2  -3  273.87   19.40
  -5  -2   3  277.37   22.10
   5   2  -3  296.07   20.20
   5   2  -3  312.57   20.10
  -5   2   3  294.17   20.20
   5   2  -3  251.87   18.90
  -4  -2   3  380.46   24.40
   4  -2  -3  376.56   23.20
  -4  -2   3  358.66   25.00
   4  -2  -3  360.66   23.40
   4  -2  -3  372.76   23.30
  -4   2   3  364.36   23.00
   4   2  -3  357.86   23.00
   4   2  -3  372.16   23.40
  -4   2   3  300.07   23.60
   4   2  -3  334.07   23.30
  -3  -2   3 1296.37   77.49
   3  -2  -3 1254.87   76.69
   3  -2  -3 1223.18   76.79
   3  -2  -3 1177.48   76.89
  -3  -2   3 1182.68   77.79
   3   2  -3 1342.77   76.59
   3   2  -3 1330.07   76.79
   3   2  -3 1175.68   76.79
   3   2  -3 1299.17   76.79
   2  -2  -3   88.39    6.60
  -2  -2   3  100.69    7.70
   2  -2  -3   93.49    6.90
  -2  -2   3   97.69    7.50
   2  -2  -3   95.19    9.20
   2  -2  -3   91.09    6.60
   2   2  -3  104.09    6.80
   2   2  -3  100.99    7.00
   2   2  -3   93.59    6.70
   2   2  -3   94.89    6.70
   1  -2  -3 2530.85  159.18
   1  -2  -3 2682.03  160.78
   1  -2  -3 2599.54  158.98
  -1  -2   3 2608.34  160.08
   1   2  -3 2523.15  158.78
   1   2  -3 2815.92  159.28
   0  -2  -3  261.07   17.60
   0  -2  -3  282.07   17.30
   0  -2   3  265.57   18.90
   0  -2  -3  242.78   16.30
   0  -2  -3  257.17   17.10
   0   2   3  262.07   16.50
   0   2   3  219.08   17.40
   0   2   3  261.97   18.40
   0   2  -3  299.27   18.60
  -1  -2  -3  329.87   22.70
   1  -2   3  339.47   21.90
  -1  -2  -3  338.57   23.10
   1  -2   3  332.57   21.40
   1  -2   3  366.36   23.90
  -1   2  -3  326.17   22.40
   1   2   3  335.37   22.00
   1   2   3  379.66   24.90
   1   2   3  347.37   21.80
  -1   2  -3  366.46   23.90
  -2  -2  -3  129.89   10.10
   2  -2   3  123.49    8.50
  -2  -2  -3  123.09   10.70
   2  -2   3  121.39    9.10
   2  -2   3  123.69    8.40
  -2   2  -3  107.69    9.60
   2   2   3  114.69    9.00
   2   2   3  125.69   11.60
  -2   2  -3  111.69   10.30
   2   2   3  121.49    8.20
  -3  -2  -3    3.10    3.60
   3  -2   3    3.40    1.70
  -3  -2  -3    3.80    3.20
   3  -2   3    1.10    2.50
   3   2   3    4.90    6.60
   3   2   3   -0.30    1.50
   3   2   3    0.00    2.40
  -3   2  -3    5.00    3.60
  -3   2  -3    7.00    3.50
  -4  -2  -3   54.69    9.00
   4  -2   3   43.40    5.00
  -4  -2  -3   54.59    8.20
   4  -2   3   52.79    7.10
   4  -2   3   43.20    5.10
   4   2   3   49.80    5.10
   4   2   3   37.00    5.90
  -4   2  -3   44.20    7.80
  -5  -2  -3   13.10    7.60
   5  -2   3   -0.10    2.90
   5  -2   3    6.50    3.20
  -5  -2  -3    8.00   10.90
  -5   2  -3  -16.00    9.40
  -5   2  -3   12.70   10.10
   5   2   3    3.40    2.50
   5   2   3    4.00    3.00
   6  -2   3   16.20    4.00
  -6  -2  -3   23.20    8.30
   6  -2   3   18.60    4.20
   6   2   3   22.20    4.40
   6   2   3   19.80    4.60
  -6   2  -3   23.90    8.40
   6   2   3   16.30    3.60
   7  -2   3   43.70    6.60
  -7  -2  -3   29.00    9.70
   7  -2   3   42.00    6.20
  -7  -2  -3   32.50   10.50
   7   2   3   35.20    5.80
   7   2   3   42.60    6.80
  -7   2  -3   39.30   10.90
  -8  -3   3   12.40    9.20
   8  -3  -3    3.50    3.70
   8  -3  -3    5.70    4.10
  -8   3   3   12.90   10.90
   8   3  -3   -2.30    2.90
  -8   3   3   -2.20   10.10
   7  -3  -3   10.10    4.10
   7  -3  -3   10.00    3.60
  -7  -3   3   18.30    7.30
  -7  -3   3   15.10    7.10
  -7   3   3   18.90    6.40
  -7   3   3   14.10    8.20
   7   3  -3   17.40    4.80
  -6  -3   3   52.19   10.40
  -6  -3   3   77.19   10.20
   6  -3  -3   57.29    6.90
   6  -3  -3   47.20    6.80
   6   3  -3   49.20    7.20
  -6   3   3   63.49   10.20
   6   3  -3   57.49    7.20
   5  -3  -3    0.30    2.50
   5  -3  -3    3.00    2.50
  -5  -3   3    3.10    3.60
  -5  -3   3    3.70    3.50
   5  -3  -3    0.40    2.30
   5   3  -3    1.50    1.60
   5   3  -3    4.80    3.10
   5   3  -3   -1.30    2.10
   5   3  -3    5.40    2.80
  -5   3   3    0.70    2.80
   4  -3  -3    2.70    2.10
  -4  -3   3    5.00    3.20
  -4  -3   3    7.30    3.50
   4  -3  -3    5.20    2.00
   4  -3  -3    4.80    2.20
   4   3  -3    7.20    2.00
   4   3  -3    5.50    2.50
  -4   3   3    9.20    2.60
   4   3  -3    3.20    2.30
   4   3  -3    0.10    1.70
   3  -3  -3  299.07   19.90
  -3  -3   3  277.17   21.10
  -3  -3   3  325.77   21.10
   3  -3  -3  305.67   22.80
   3  -3  -3  303.07   20.10
   3   3  -3  288.27   20.10
   3   3  -3  336.97   20.10
   3   3  -3  332.57   20.10
   3   3  -3  332.47   20.00
   2  -3  -3  408.16   25.20
   2  -3  -3  388.46   25.30
   2  -3  -3  422.56   28.00
   2  -3  -3  386.16   25.40
  -2  -3   3  424.96   26.40
  -2  -3   3  378.76   26.10
   2   3  -3  441.56   25.60
   2   3  -3  371.86   25.30
   2   3  -3  434.16   25.50
   1  -3  -3  124.49    9.20
   1  -3  -3  156.28   11.50
  -1  -3   3  140.59   10.80
   1  -3  -3  138.99    9.20
   1   3  -3  132.49    8.90
   1   3  -3  154.78   11.20
   1   3  -3  142.79    9.50
  -1   3   3  130.29   10.20
   0  -3  -3   -0.10    0.80
   0  -3  -3    3.50    2.00
   0  -3  -3   -1.50    2.60
   0  -3  -3    0.30    2.00
   0  -3   3   -0.20    1.40
   0  -3   3    0.30    3.70
   0  -3  -3    1.10    1.80
   0   3   3    0.50    3.40
   0   3   3    1.10    1.00
   0   3  -3    0.30    3.30
   0   3  -3   -2.70    1.40
  -1  -3  -3  144.39   11.00
   1  -3   3  146.99    9.60
   1  -3   3  160.08   12.40
  -1  -3  -3  149.09   11.30
   1  -3   3  146.29   10.10
   1   3   3  143.09    9.90
   1   3   3  148.09   12.60
   1   3   3  144.69   10.50
  -1   3  -3  152.88   12.20
  -1   3  -3  137.29   10.50
  -2  -3  -3   30.50    4.90
   2  -3   3   29.50    3.30
   2  -3   3   32.40    3.70
   2  -3   3   28.90    4.40
  -2  -3  -3   36.50    5.70
   2   3   3   35.80    8.00
   2   3   3   37.10    4.20
   2   3   3   31.10    3.00
  -2   3  -3   29.40    4.30
   3  -3   3  117.59    8.40
  -3  -3  -3  106.59   10.70
   3  -3   3  110.69    9.30
   3  -3   3  114.59    8.10
   3  -3   3   99.59    7.80
  -3  -3  -3  104.99   10.40
   3   3   3  120.29    8.10
  -3   3  -3   97.09   10.50
   3   3   3  113.49    9.30
  -3   3  -3  113.19   10.20
   3   3   3  101.59   12.70
   4  -3   3    2.50    1.90
   4  -3   3    4.50    3.40
   4  -3   3    1.50    2.10
  -4  -3  -3   -4.50    4.40
  -4  -3  -3    2.60    4.00
  -4   3  -3    1.80    3.90
   4   3   3   -1.00    1.80
  -4   3  -3    5.10    5.40
   4   3   3   -0.60    2.40
   5  -3   3   90.09    8.20
  -5  -3  -3  105.19   14.00
   5  -3   3   94.59    8.70
   5   3   3   92.89    8.40
   5   3   3   91.19    9.10
   6  -3   3    4.90    2.70
  -6  -3  -3    5.70    6.70
  -6  -3  -3  -20.80   12.70
  -6  -3  -3   -0.10    4.50
   6  -3   3   10.20    3.40
   6   3   3   -1.70    3.20
  -6   3  -3    6.20    6.60
   6   3   3   -1.60    2.50
   6   3   3   -3.20    2.70
   7  -3   3   31.70    5.70
  -7  -3  -3   31.50   10.20
   7  -3   3   35.40    5.70
  -7   3  -3   29.60   10.50
   7   3   3   34.20    6.10
  -8  -4   3   20.90   14.40
   8  -4  -3    2.90    4.20
  -8  -4   3   -8.70    9.50
   8  -4  -3   -1.50    3.40
   8   4  -3    0.30    3.20
  -8   4   3   10.10   11.10
   7  -4  -3    2.50    3.20
  -7  -4   3   18.10    8.10
  -7  -4   3    7.00    6.90
   7  -4  -3    7.10    3.60
  -7   4   3   -6.30    5.60
  -7   4   3    9.70    7.40
   7   4  -3    1.50    3.80
  -6  -4   3   80.49   11.30
  -6  -4   3   81.49   11.70
   6  -4  -3   87.39    8.80
   6  -4  -3   87.59    8.60
   6   4  -3   76.09    9.00
  -6   4   3  112.79   12.10
   6   4  -3   81.89    9.10
   5  -4  -3   21.80    4.20
  -5  -4   3   38.10    6.90
   5  -4  -3   26.50    4.40
   5  -4  -3   36.50    5.00
  -5  -4   3   29.20    7.20
   5   4  -3   33.80    5.40
   5   4  -3   35.80    5.30
  -5   4   3   38.60    5.20
   5   4  -3   30.30    3.80
   4  -4  -3  544.85   35.90
  -4  -4   3  504.45   37.40
   4  -4  -3  537.05   35.70
  -4  -4   3  600.64   37.50
   4  -4  -3  577.54   35.70
   4   4  -3  570.44   35.50
   4   4  -3  541.85   36.00
   4   4  -3  607.24   35.50
   4   4  -3  594.64   35.80
   3  -4  -3    5.70    3.70
   3  -4  -3    2.30    1.80
  -3  -4   3    2.40    2.80
  -3  -4   3    3.00    2.70
   3  -4  -3    1.70    1.90
   3   4  -3    4.80    1.80
   3   4  -3    2.50    2.00
   3   4  -3    2.90    2.00
   2  -4  -3 1343.07   87.29
  -2  -4   3 1315.57   88.29
  -2  -4   3 1502.25   88.69
   2  -4  -3 1474.25   87.29
   2  -4  -3 1523.35   90.29
   2  -4  -3 1417.16   87.59
   2   4  -3 1346.97   87.39
   2   4  -3 1566.84   87.69
  -1  -4   3   22.20    3.30
   1  -4  -3   31.40    5.40
   1  -4  -3   21.10    2.60
  -1  -4   3   31.60    5.10
   1  -4  -3   20.50    2.60
   1   4  -3   31.60    5.40
  -1   4   3   26.60    4.00
   1   4  -3   22.20    2.20
   1   4  -3   24.50    2.90
   0  -4  -3   44.80    4.50
   0  -4  -3   42.90    3.60
   0  -4  -3   39.70    4.30
   0  -4  -3   42.50    5.20
   0  -4  -3   33.10    4.90
   0  -4   3   41.90    6.90
   0   4  -3   49.50    6.40
   0   4   3   40.00    6.40
   0   4  -3   45.50    4.00
   1  -4   3  225.78   14.20
   1  -4   3  216.18   14.60
  -1  -4  -3  217.78   15.70
  -1  -4  -3  235.58   15.10
  -1  -4  -3  224.78   15.70
   1  -4   3  221.78   16.60
  -1   4  -3  228.08   15.10
   1   4   3  228.88   17.10
   1   4   3  207.58   14.70
  -1   4  -3  229.48   16.80
   1   4   3  219.58   14.50
   2  -4   3 1757.42  107.49
  -2  -4  -3 1769.92  109.19
  -2  -4  -3 1766.22  109.29
   2  -4   3 1574.84  107.49
   2  -4   3 1865.81  108.29
   2   4   3 1866.61  110.39
  -2   4  -3 1773.12  109.89
   2   4   3 1724.63  107.09
   2   4   3 1762.62  107.89
  -2   4  -3 1788.02  108.69
   3  -4   3  270.77   18.00
  -3  -4  -3  254.87   19.50
   3  -4   3  253.07   17.20
   3  -4   3  236.48   17.20
  -3  -4  -3  264.87   19.50
   3  -4   3  256.57   16.70
   3   4   3  229.78   20.50
   3   4   3  267.17   18.00
  -3   4  -3  262.77   19.00
   3   4   3  277.37   16.90
  -3   4  -3  242.08   19.20
   4  -4   3  126.79   10.10
   4  -4   3  134.99   10.70
   4  -4   3  146.79   12.30
  -4  -4  -3  141.29   14.00
  -4  -4  -3  150.68   13.70
   4   4   3  143.39   11.40
  -4   4  -3  139.09   13.50
   4   4   3  142.29   10.40
  -4   4  -3  123.59   14.10
  -5  -4  -3  210.08   25.30
   5  -4   3  178.58   14.00
   5  -4   3  169.28   13.40
   5   4   3  195.58   13.90
  -5   4  -3  231.58   21.20
   5   4   3  172.28   14.40
   5   4   3  181.28   14.10
   6  -4   3   33.20    5.80
  -6  -4  -3   29.30    8.60
  -6  -4  -3    3.30   12.60
  -6  -4  -3   33.10    9.00
   6  -4   3   29.10    4.70
  -6   4  -3   44.20   10.70
   6   4   3   31.90    4.80
   6   4   3   21.80    4.70
   6   4   3   34.10    5.30
   7  -4   3    6.00    3.50
  -7  -4  -3    3.10    6.40
  -7  -4  -3    8.20    8.80
   7   4   3    5.30    3.60
  -7   4  -3   -0.10    9.30
   8  -5  -3   -0.70    3.80
  -8  -5   3    2.60    9.10
   8  -5  -3    2.10    3.80
  -8  -5   3   -2.70    9.70
  -8   5   3    7.30    9.40
   8   5  -3    4.60    3.40
  -8   5   3    1.40   12.40
   7  -5  -3   11.30    4.40
  -7  -5   3   11.20    8.20
   7  -5  -3    9.60    3.90
  -7  -5   3   16.50    7.80
  -7   5   3   12.60    6.20
   7   5  -3   13.00    4.70
  -7   5   3   29.50   10.10
  -6  -5   3  160.18   16.50
   6  -5  -3  155.88   13.10
   6  -5  -3  178.98   12.90
  -6  -5   3  142.09   15.70
   6   5  -3  158.48   13.40
  -6   5   3  164.38   13.80
   5  -5  -3   57.69    5.80
   5  -5  -3   43.60    5.90
   5  -5  -3   47.90    5.90
  -5  -5   3   51.49    8.50
  -5  -5   3   46.20    9.80
   5   5  -3   38.30    4.80
  -5   5   3   48.00    5.60
   5   5  -3   49.10    6.20
   5   5  -3   52.09    6.30
  -4  -5   3  344.77   26.00
   4  -5  -3  369.26   24.30
   4  -5  -3  355.36   24.20
   4  -5  -3  387.06   24.00
  -4  -5   3  381.06   26.10
   4  -5  -3  366.96   27.80
   4   5  -3  359.56   23.80
   4   5  -3  358.46   24.40
   4   5  -3  383.16   24.00
   4   5  -3  398.76   24.30
   3  -5  -3  278.67   17.00
   3  -5  -3  271.17   20.50
  -3  -5   3  279.27   19.00
   3  -5  -3  247.38   17.20
   3  -5  -3  257.67   17.40
   3   5  -3  241.48   17.30
   3   5  -3  262.57   17.20
   3   5  -3  274.37   17.40
   2  -5  -3  552.14   30.70
  -2  -5   3  472.85   31.90
  -2  -5   3  518.05   32.50
   2  -5  -3  457.75   30.70
   2  -5  -3  478.75   31.00
   2  -5  -3  488.55   33.60
   2   5  -3  510.45   32.80
   2   5  -3  440.66   30.70
   2   5  -3  536.95   31.20
   1  -5  -3  822.22   51.19
   1  -5  -3  837.82   54.49
   1  -5  -3  858.41   51.19
  -1  -5   3  793.22   51.59
  -1  -5   3  814.42   52.79
  -1   5   3  868.91   51.89
   1   5  -3  869.71   53.29
   1   5  -3  734.93   50.59
   1   5  -3  895.71   51.39
   0  -5  -3  698.83   45.90
   0  -5  -3  749.92   45.10
   0  -5  -3  770.42   46.90
   0  -5   3  745.43   45.50
   0  -5   3  668.83   47.20
   0  -5  -3  689.63   45.50
   0   5  -3  774.02   47.50
   0   5  -3  773.62   45.60
   0   5   3  737.13   46.90
  -1  -5  -3   94.09    6.50
   1  -5   3   93.89    9.30
   1  -5   3   98.19    7.10
  -1  -5  -3   86.49    8.10
   1  -5   3   92.79    6.60
  -1  -5  -3   97.39    7.70
  -1  -5  -3   89.99    7.90
  -1  -5  -3   93.19    8.10
  -1   5  -3   92.79    7.40
   1   5   3  113.29   10.40
   1   5   3   94.29    6.90
   1   5   3   80.89    7.20
  -1   5  -3   98.29    9.50
   2  -5   3  305.97   19.00
   2  -5   3  282.37   18.80
  -2  -5  -3  262.87   20.70
  -2  -5  -3  264.47   19.60
   2  -5   3  248.08   17.10
  -2   5  -3  268.07   18.90
  -2   5  -3  286.17   20.50
   2   5   3  277.77   18.20
   2   5   3  290.87   21.30
   2   5   3  263.07   17.30
   3  -5   3  188.18   13.80
  -3  -5  -3  184.48   15.30
   3  -5   3  183.08   13.60
  -3  -5  -3  195.48   15.50
   3  -5   3  190.98   13.10
   3  -5   3  168.78   12.30
   3   5   3  201.48   13.90
  -3   5  -3  187.38   14.80
   3   5   3  171.88   17.00
   3   5   3  191.78   12.60
   4  -5   3  129.99   10.80
  -4  -5  -3  134.39   13.50
  -4  -5  -3  156.18   14.30
   4  -5   3  128.09    9.90
   4  -5   3  142.69   12.30
   4   5   3  141.99   10.40
  -4   5  -3  134.39   13.40
  -4   5  -3  148.19   14.50
   5  -5   3    5.40    2.80
  -5  -5  -3    8.60    5.60
  -5  -5  -3   -4.60    6.60
  -5  -5  -3    2.10    5.10
   5  -5   3   -1.60    2.30
   5   5   3    0.70    3.20
  -5   5  -3    9.50    6.10
   5   5   3    2.90    3.20
   5   5   3    3.30    3.10
  -6  -5  -3   79.99   13.60
  -6  -5  -3   83.19   15.50
   6  -5   3   76.89    9.30
  -6   5  -3  113.69   15.20
   6   5   3   71.39    7.80
   6   5   3   98.19    8.70
   6   5   3   75.99    9.00
   7  -5   3    5.60    3.50
  -7  -5  -3   17.60    8.70
  -7  -5  -3    7.50    6.20
   7   5   3    7.90    4.10
  -7   5  -3   -1.70    9.40
   8  -6  -3    3.30    3.70
  -8  -6   3    4.20    8.50
   8  -6  -3    0.40    4.00
  -8   6   3   25.50   13.70
   8   6  -3   -2.80    2.90
  -7  -6   3    0.10    6.00
   7  -6  -3    2.60    3.10
   7  -6  -3   -0.30    3.40
  -7  -6   3   -5.10    7.50
   7   6  -3    1.20    3.70
  -7   6   3    3.50    5.50
  -6  -6   3   -5.50    5.30
  -6  -6   3    0.70    5.00
   6  -6  -3    2.00    3.90
   6  -6  -3   -1.10    2.80
   6  -6  -3    6.50    3.20
  -6   6   3   -5.20    3.90
   6   6  -3    5.60    3.70
   5  -6  -3    2.10    2.70
  -5  -6   3    3.40    4.30
  -5  -6   3    0.80    4.40
   5  -6  -3    2.70    3.00
   5  -6  -3    2.40    2.70
   5   6  -3    1.40    2.70
   5   6  -3   -0.10    2.30
   5   6  -3    0.40    2.20
  -5   6   3    0.60    2.80
   4  -6  -3   13.00    5.90
  -4  -6   3   17.10    5.30
   4  -6  -3   12.20    2.60
   4  -6  -3   13.30    3.10
   4  -6  -3    9.40    2.60
  -4  -6   3   14.80    4.80
   4   6  -3   12.50    3.10
   4   6  -3   15.20    2.70
   4   6  -3   10.50    2.90
   3  -6  -3    3.60    1.60
   3  -6  -3    5.80    3.90
  -3  -6   3    9.10    3.70
  -3  -6   3    9.60    4.50
   3  -6  -3    6.60    1.90
   3  -6  -3    6.50    2.20
   3   6  -3    4.40    2.20
   3   6  -3    5.60    2.10
  -2  -6   3  157.48   11.90
   2  -6  -3  140.59    9.80
   2  -6  -3  149.49   12.50
  -2  -6   3  126.39   10.70
   2  -6  -3  130.49    9.30
   2   6  -3  131.79   12.00
   2   6  -3  129.09    9.30
   2   6  -3  143.99    9.80
  -1  -6   3   51.49    7.10
   1  -6  -3   50.39    4.70
   1  -6  -3   63.59    7.30
   1  -6  -3   52.89    4.60
   1  -6  -3   55.39    4.00
  -1  -6   3   56.09    5.50
   1   6  -3   55.59    5.00
   1   6  -3   49.80    3.90
  -1   6   3   57.19    6.20
   0  -6  -3  198.88   14.30
   0  -6  -3  184.38   13.90
   0  -6   3  205.98   14.00
   0  -6  -3  210.18   15.40
   0  -6  -3  221.48   13.60
   0  -6   3  190.08   16.00
   0   6   3  227.78   15.90
   0   6  -3  216.58   13.90
   0   6  -3  209.48   16.10
  -1  -6  -3  212.08   15.60
  -1  -6  -3  229.48   15.80
   1  -6   3  218.38   14.60
  -1  -6  -3  228.38   14.30
  -1  -6  -3  209.48   15.70
   1  -6   3  193.88   16.40
  -1  -6  -3  251.27   15.90
   1  -6   3  229.58   14.30
  -1   6  -3  223.98   17.00
   1   6   3  196.58   14.30
  -1   6  -3  212.98   14.90
   1   6   3  246.28   17.70
   2  -6   3  518.95   33.20
   2  -6   3  545.85   34.50
  -2  -6  -3  516.85   34.90
   2  -6   3  537.95   33.50
  -2  -6  -3  547.55   33.10
  -2  -6  -3  517.15   35.00
  -2  -6  -3  504.05   35.10
  -2   6  -3  555.04   36.00
   2   6   3  552.34   36.60
   2   6   3  502.45   33.80
  -2   6  -3  514.45   34.20
   3  -6   3  743.83   52.59
  -3  -6  -3  817.22   53.79
   3  -6   3  858.01   52.29
   3  -6   3  748.83   50.69
   3  -6   3  843.22   51.79
  -3  -6  -3  868.41   54.49
   3   6   3  907.91   51.19
   3   6   3  760.42   57.09
  -3   6  -3  857.91   53.59
  -3   6  -3  875.21   54.89
  -4  -6  -3  231.88   19.00
  -4  -6  -3  221.88   18.30
   4  -6   3  186.58   18.20
   4  -6   3  186.78   14.10
  -4  -6  -3  217.18   18.50
   4  -6   3  203.48   15.30
   4   6   3  225.18   14.90
   4   6   3  202.88   15.80
  -4   6  -3  226.78   18.50
  -4   6  -3  255.27   19.30
   5  -6   3   55.29    6.70
  -5  -6  -3   44.10    9.30
  -5  -6  -3   79.99   13.30
  -5  -6  -3   62.69   10.00
  -5   6  -3   62.29   11.20
   5   6   3   58.19    6.70
   5   6   3   52.59    6.90
   5   6   3   43.80    7.10
   6  -6   3    1.80    3.40
  -6  -6  -3    0.20    4.50
   6  -6   3    2.60    3.80
  -6  -6  -3  -21.80   10.20
  -6  -6  -3   -1.50    6.50
   6   6   3    1.60    4.30
   6   6   3   -2.50    3.30
  -6   6  -3    9.30    7.60
   7  -6   3    4.10    3.20
  -7  -6  -3  -16.00    8.40
  -7  -6  -3    0.30    6.20
   7   6   3    5.70    4.20
  -7   6  -3    3.90    9.30
   8  -7  -3    1.10    4.70
  -8  -7   3   -5.00   16.40
   8  -7  -3    2.90    4.00
  -8  -7   3    7.80    8.50
   8   7  -3   -0.60    5.80
   7  -7  -3   40.60    6.40
  -7  -7   3   19.60    8.30
   7  -7  -3   36.30    5.70
  -7   7   3   33.80   10.00
   7   7  -3   26.20    5.60
   6  -7  -3    8.00    3.40
   6  -7  -3    3.10    3.10
   6  -7  -3   14.30    4.50
  -6  -7   3    6.00    6.30
  -6  -7   3   -0.10    5.80
   6   7  -3    1.90    3.70
   6   7  -3    3.20    2.90
  -6   7   3   -4.90    3.80
   5  -7  -3  317.77   21.40
   5  -7  -3  329.27   22.10
  -5  -7   3  289.17   24.00
  -5  -7   3  315.27   24.20
   5   7  -3  335.87   20.90
   5   7  -3  301.07   21.50
  -5   7   3  269.77   21.00
  -5   7   3  306.67   20.30
   4  -7  -3   40.00    4.20
   4  -7  -3   34.10    8.30
   4  -7  -3   37.70    4.70
  -4  -7   3   35.80    6.90
   4  -7  -3   41.30    5.40
  -4  -7   3   36.20    6.90
   4   7  -3   46.30    4.90
   4   7  -3   34.00    4.90
   4   7  -3   38.10    4.30
   3  -7  -3  292.47   19.80
  -3  -7   3  278.87   21.50
   3  -7  -3  316.97   23.60
  -3  -7   3  316.27   22.20
   3  -7  -3  299.47   20.20
   3  -7  -3  330.27   19.50
   3   7  -3  291.47   19.90
   3   7  -3  306.87   20.20
   2  -7  -3   44.80    4.50
  -2  -7   3   34.90    5.60
   2  -7  -3   38.90    3.80
   2  -7  -3   41.70    6.80
   2  -7  -3   53.39    3.90
  -2  -7   3   49.70    7.00
   2   7  -3   47.40    4.60
  -2   7   3   45.00    3.60
  -2   7   3   36.70    3.80
   2   7  -3   39.60    3.80
   2   7  -3   40.60    7.30
  -1  -7   3  329.27   24.20
  -1  -7   3  344.67   22.80
   1  -7  -3  365.76   22.20
   1  -7  -3  319.87   21.40
   1  -7  -3  386.06   21.90
   1  -7  -3  329.17   22.00
   1  -7  -3  352.56   24.60
   1  -7  -3  326.17   22.10
   1   7  -3  358.96   24.90
   1   7  -3  292.37   21.30
  -1   7   3  370.06   23.20
   1   7  -3  379.46   22.40
   0  -7  -3    2.40    1.50
   0  -7  -3    9.60    2.80
   0  -7   3    1.80    2.10
   0  -7   3    3.00    1.60
   0  -7  -3    2.90    2.20
   0  -7   3    1.90    4.10
   0  -7  -3   -1.30    2.60
   0  -7  -3    4.60    2.10
   0   7  -3    2.10    3.60
   0   7  -3   -0.70    1.80
   0   7   3    7.80    4.20
  -1  -7  -3   11.70    3.60
  -1  -7  -3   21.30    4.50
  -1  -7  -3   16.30    3.80
   1  -7   3   10.90    4.80
   1  -7   3   15.00    2.40
   1  -7   3   15.20    2.60
  -1  -7  -3   19.50    4.00
  -1  -7  -3   22.00    3.30
   1   7   3   12.50    2.20
   1   7   3   13.20    5.50
  -1   7  -3   14.80    4.60
  -1   7  -3   14.80    3.00
   2  -7   3  128.89    9.20
   2  -7   3  121.79   10.50
  -2  -7  -3  129.69   11.00
   2  -7   3  128.59    9.60
  -2  -7  -3  122.59   11.20
  -2  -7  -3  132.79    9.50
  -2  -7  -3  144.99   11.40
   2   7   3  128.09   13.50
  -2   7  -3  100.19    9.90
  -3  -7  -3  504.45   34.50
  -3  -7  -3  517.85   35.10
  -3  -7  -3  512.75   34.90
   3  -7   3  493.35   33.70
   3  -7   3  441.86   31.00
   3  -7   3  503.85   32.30
   3  -7   3  525.05   32.80
  -3   7  -3  515.05   35.50
   3   7   3  516.05   36.60
  -3   7  -3  519.35   34.10
   4  -7   3   21.60    4.20
  -4  -7  -3   29.30    7.00
  -4  -7  -3   28.00    7.60
   4  -7   3    6.70    4.30
   4  -7   3   10.80    5.60
  -4  -7  -3   17.60    6.40
   4   7   3   14.80    3.90
  -4   7  -3   38.60    9.80
  -4   7  -3   24.50    6.60
   5  -7   3  307.97   21.70
  -5  -7  -3  267.87   24.80
  -5  -7  -3  299.67   24.90
  -5  -7  -3  328.07   26.80
   5   7   3  302.07   22.10
  -5   7  -3  296.87   25.40
   5   7   3  325.17   21.90
  -6  -7  -3   13.00    6.40
  -6  -7  -3    5.60    7.50
  -6  -7  -3   25.10   10.80
  -6   7  -3   10.80    8.50
   6   7   3   13.10    3.90
   6   7   3    4.80    3.10
  -7  -7  -3   21.40   10.20
  -7  -7  -3   20.40    7.50
   7  -7   3   20.20    4.40
   7   7   3   18.50    5.20
  -7   7  -3   -0.40   10.00
  -8  -8   3    4.10    9.20
   8  -8  -3    2.50    4.60
   8  -8  -3   -1.50    3.50
   8   8  -3    2.60    3.10
   7  -8  -3    2.40    3.40
  -7  -8   3   -3.00    7.50
  -7  -8   3   -3.50    8.50
   7  -8  -3    9.40    3.60
   7   8  -3   -1.20    3.50
   6  -8  -3    2.20    2.80
   6  -8  -3   -0.40    3.00
   6  -8  -3    0.50    4.50
  -6  -8   3    4.40    5.50
  -6  -8   3    7.60    6.30
  -6   8   3    7.80    4.30
   6   8  -3   -1.50    2.80
   6   8  -3   -6.30    2.70
  -5  -8   3    0.90    4.70
   5  -8  -3   -0.40    2.60
  -5  -8   3    1.60    5.00
   5  -8  -3    5.80    4.00
   5  -8  -3    4.40    2.60
   5  -8  -3   -5.20    5.40
   5   8  -3    1.50    2.70
   5   8  -3    1.80    3.20
  -5   8   3   10.10    4.20
   5   8  -3    3.20    2.40
  -4  -8   3   42.70    7.70
  -4  -8   3   51.69    8.50
   4  -8  -3   61.19    6.60
   4  -8  -3   41.00    5.20
   4  -8  -3   61.49    5.10
   4  -8  -3   34.20    8.30
   4   8  -3   43.80    5.70
   4   8  -3   60.69    5.30
   4   8  -3   61.09    5.90
  -3  -8   3  314.27   23.30
  -3  -8   3  298.27   22.60
   3  -8  -3  363.06   20.30
   3  -8  -3  304.37   20.60
   3  -8  -3  318.27   21.10
   3  -8  -3  294.37   24.30
   3   8  -3  339.67   21.20
   3   8  -3  286.67   20.60
  -2  -8   3  112.59   11.00
   2  -8  -3  111.39    8.00
   2  -8  -3  114.39   12.00
   2  -8  -3  122.39    8.80
  -2  -8   3  105.39   10.00
  -2   8   3  124.29    8.70
  -2   8   3  116.39    8.30
   2   8  -3  103.19    8.00
   2   8  -3  115.09    8.80
  -1  -8   3  267.77   20.70
  -1  -8   3  274.17   19.10
   1  -8  -3  310.07   21.30
   1  -8  -3  258.87   17.90
   1  -8  -3  263.27   18.30
   1  -8  -3  291.37   18.40
   1  -8  -3  276.27   17.50
  -1   8   3  302.97   19.70
   1   8  -3  302.87   18.60
   1   8  -3  299.17   21.50
   1   8  -3  242.38   17.40
   0  -8  -3  816.72   55.09
   0  -8  -3  883.61   56.39
   0  -8  -3  817.32   54.89
   0  -8   3  858.61   54.79
   0  -8  -3  962.10   53.49
   0  -8  -3  897.21   54.39
   0   8  -3  927.71   57.39
   0   8   3  874.71   56.39
   0   8  -3  872.21   54.59
  -1  -8  -3 1421.96   86.99
  -1  -8  -3 1278.57   87.79
   1  -8   3 1586.94   88.89
  -1  -8  -3 1343.87   88.39
   1  -8   3 1472.65   86.79
   1  -8   3 1564.34   87.79
  -1  -8  -3 1339.27   88.29
  -1  -8  -3 1486.85   88.79
   1  -8   3 1354.86   86.79
  -1   8  -3 1393.86   87.39
   1   8   3 1599.54   90.39
   1   8   3 1236.28   86.49
  -1   8  -3 1406.66   89.79
   2  -8   3   36.50    4.70
  -2  -8  -3   37.10    6.40
  -2  -8  -3   36.00    5.80
  -2  -8  -3   37.30    5.10
   2  -8   3   34.00    4.10
  -2  -8  -3   41.50    5.90
   2  -8   3   39.30    5.70
  -2   8  -3   43.00    5.30
  -2   8  -3   39.60    7.40
   2   8   3   42.20    8.80
  -3  -8  -3  395.46   27.90
   3  -8   3  383.96   26.10
  -3  -8  -3  389.96   28.30
  -3  -8  -3  391.96   28.50
   3  -8   3  385.56   25.70
   3  -8   3  371.36   27.40
   3   8   3  431.66   30.80
  -3   8  -3  400.46   27.60
  -3   8  -3  387.16   29.00
   4  -8   3   43.30    6.90
  -4  -8  -3   51.19    8.80
   4  -8   3   49.00    6.00
  -4  -8  -3   54.19    9.00
  -4  -8  -3   67.19   15.60
   4   8   3   47.00    7.10
  -5  -8  -3    4.30    5.00
   5  -8   3   -1.30    3.00
  -5  -8  -3   10.10    6.20
  -5  -8  -3    4.80    7.50
  -5   8  -3    8.50    6.10
   5   8   3    2.80    3.00
   5   8   3    6.30    3.60
   6  -8   3    0.60    2.90
  -6  -8  -3    0.20   15.80
  -6  -8  -3   -1.20    5.30
  -6  -8  -3    4.80    7.30
   6   8   3    5.20    3.90
  -6   8  -3   -4.10    7.50
   6   8   3    8.80    3.80
  -7  -8  -3   -0.70    6.10
   7  -8   3    1.90    3.00
  -7  -8  -3   -0.10    9.50
  -7   8  -3    9.30    9.90
   7   8   3    4.40    3.60
  -8  -9   3   17.00    9.00
   8  -9  -3  -12.10    9.90
   8  -9  -3    4.60    3.90
  -8  -9   3   -8.10   15.60
   8   9  -3    5.50    3.90
   7  -9  -3    2.70    3.60
   7  -9  -3   -0.30    3.00
  -7  -9   3    7.70    7.20
  -7  -9   3   -6.00    8.60
   7   9  -3   -0.70    2.90
  -7   9   3   -2.70    5.80
   6  -9  -3   94.29    7.70
   6  -9  -3   65.19    8.20
  -6  -9   3   73.69   13.50
  -6  -9   3   72.79   13.30
   6   9  -3   76.99    8.80
   6   9  -3   77.29    7.40
  -6   9   3   78.29    8.70
  -5  -9   3    3.90    5.10
   5  -9  -3    1.50    2.50
   5  -9  -3   -0.10    2.40
   5  -9  -3   -6.70    5.80
   5  -9  -3    2.20    4.20
   5   9  -3   -0.80    2.70
   5   9  -3   -2.10    2.30
  -5   9   3   -6.10    4.50
   5   9  -3   -1.40    2.50
  -5   9   3    3.20    3.10
   4  -9  -3   31.60    5.30
   4  -9  -3   32.80    4.00
   4  -9  -3   27.80    4.30
  -4  -9   3   32.00    7.40
  -4  -9   3   32.00    7.30
   4   9  -3   24.30    4.40
   4   9  -3   26.40    4.10
   4   9  -3   39.60    5.00
   3  -9  -3   66.69    9.70
  -3  -9   3   68.59    9.20
  -3  -9   3   58.39    8.00
   3  -9  -3   61.09    5.50
   3  -9  -3   63.89    6.40
   3   9  -3   54.69    5.50
   3   9  -3   63.89    6.10
   3   9  -3   42.50    9.50
   2  -9  -3  333.67   24.30
   2  -9  -3  299.47   19.70
  -2  -9   3  312.37   23.00
   2  -9  -3  315.57   20.50
   2   9  -3  269.87   19.50
  -2   9   3  307.07   20.20
  -2   9   3  312.77   20.50
   2   9  -3  312.27   20.50
   2   9  -3  314.17   23.60
   1  -9  -3 1205.28   74.89
   1  -9  -3 1310.17   78.69
   1  -9  -3 1265.07   75.79
  -1  -9   3 1174.58   77.99
   1  -9  -3 1118.79   75.59
   1   9  -3 1318.07   78.99
  -1   9   3 1320.47   77.09
   1   9  -3 1068.39   74.69
   1   9  -3 1299.87   75.99
   0  -9   3    7.30    3.10
   0  -9  -3   10.20    2.70
   0  -9  -3    8.80    1.50
   0  -9  -3    5.70    3.70
   0  -9  -3    8.00    3.00
   0  -9  -3    5.40    3.20
   0  -9   3   15.70    6.00
   0  -9   3    7.90    2.20
   0   9  -3    8.30    2.60
   0   9  -3   10.90    4.90
   0   9   3    2.40    4.30
   1  -9   3  205.68   14.90
   1  -9   3  150.58   15.50
   1  -9   3  203.08   12.70
  -1  -9  -3  170.78   14.30
  -1  -9  -3  164.98   14.00
  -1  -9  -3  198.58   13.20
  -1  -9  -3  205.38   14.80
   1  -9   3  181.88   12.60
  -1  -9  -3  175.78   14.20
   1  -9   3  191.78   13.60
   1   9   3  200.88   16.80
  -1   9  -3  170.38   13.20
  -1   9  -3  197.88   16.30
  -2  -9  -3   64.49    8.10
  -2  -9  -3   65.39    8.20
   2  -9   3   76.49    6.40
  -2  -9  -3   80.59    8.70
   2  -9   3   78.39    6.90
  -2  -9  -3   83.19    7.50
   2  -9   3   74.89    8.30
  -2   9  -3   68.19    7.50
  -2   9  -3   70.99    9.40
   2   9   3   86.49   12.00
   3  -9   3   59.59    6.70
  -3  -9  -3   57.59    8.60
   3  -9   3   64.19    8.40
  -3  -9  -3   55.29    8.10
  -3  -9  -3   70.79    9.10
   3  -9   3   54.79    6.20
   3   9   3   84.09   13.80
  -3   9  -3   57.89    8.60
  -3   9  -3   75.09   10.10
  -4  -9  -3   77.89   10.30
   4  -9   3   53.19    7.90
  -4  -9  -3   72.59   10.80
   4  -9   3   54.49    6.80
  -4  -9  -3   63.09    9.90
   4   9   3   83.69    8.60
  -5  -9  -3    5.20    7.40
  -5  -9  -3   -1.00    5.80
   5  -9   3    3.00    2.80
  -5  -9  -3    4.00    5.20
   5   9   3    3.10    3.40
  -5   9  -3   -9.70    5.20
   5   9   3    0.50    3.40
  -6  -9  -3   16.60    7.40
  -6  -9  -3   15.50   11.00
   6  -9   3   15.10    4.00
  -6  -9  -3   13.60    8.60
   6   9   3   13.70    4.10
  -6   9  -3   24.80    8.80
   6   9   3   17.80    4.90
  -7  -9  -3  -16.10   15.40
   7  -9   3   -1.00    3.10
  -7  -9  -3    2.30    6.60
  -7   9  -3   18.40   11.20
   7   9   3   -9.90    9.20
   7   9   3    3.40    4.10
   8 -10  -3   -2.80    3.60
  -8 -10   3   -4.70    8.70
   8  10  -3    3.40    3.80
   7 -10  -3   19.60    4.70
  -7 -10   3   35.00   10.20
  -7 -10   3   26.20   10.90
   7  10  -3   24.10    5.30
   6 -10  -3   10.50    3.30
   6 -10  -3    8.30    5.30
   6 -10  -3   10.40    3.90
  -6 -10   3    3.20    7.20
  -6 -10   3   13.50    7.10
   6  10  -3    8.50    3.90
   6  10  -3    3.10    3.10
  -6  10   3    2.50    4.60
  -5 -10   3    0.30    6.30
   5 -10  -3   10.40    3.10
   5 -10  -3   11.60    3.70
  -5 -10   3    4.20    5.50
   5 -10  -3   -0.60    4.50
   5 -10  -3   15.70    7.80
  -5  10   3    7.90    3.90
   5  10  -3    7.30    3.70
   5  10  -3    7.60    3.50
   4 -10  -3   33.90    4.00
   4 -10  -3   23.10    7.30
   4 -10  -3   32.50    5.80
  -4 -10   3   26.00    7.10
   4 -10  -3   26.20    4.40
   4  10  -3   28.20    4.80
   4  10  -3   25.90    3.90
   3 -10  -3    0.50    2.60
  -3 -10   3   -1.40    4.10
  -3 -10   3    4.20    4.00
   3 -10  -3    1.70    4.50
   3 -10  -3    1.60    1.80
   3 -10  -3   -0.50    1.70
  -3  10   3   -2.30    2.10
   3  10  -3   -0.70    2.40
   3  10  -3    1.30    2.00
   3  10  -3    3.70    7.20
  -3  10   3    0.50    5.30
   2 -10  -3   22.50    6.70
   2 -10  -3   26.80    3.70
  -2 -10   3   20.20    6.10
  -2 -10   3   16.10    4.60
   2 -10  -3   21.40    3.90
  -2  10   3   24.70    4.60
   2  10  -3   25.70    4.00
   2  10  -3   20.30    6.60
   2  10  -3   20.90    3.00
  -2  10   3   38.30    5.90
   1 -10  -3  314.97   23.60
   1 -10  -3  360.16   21.10
  -1 -10   3  289.17   23.30
   1 -10  -3  287.97   19.60
  -1 -10   3  328.47   21.90
   1 -10  -3  305.97   20.80
  -1  10   3  304.97   22.20
   1  10  -3  314.17   20.80
   1  10  -3  294.17   23.80
   0 -10  -3   36.60    2.90
   0 -10  -3   44.20    7.30
   0 -10  -3   34.00    5.50
   0 -10  -3   30.30    5.10
   0 -10   3   22.80    3.90
   0 -10  -3   31.80    4.80
   0 -10   3   16.00    6.60
   0 -10   3   43.50    7.00
   0  10   3   30.80    6.90
   0  10  -3   26.10    6.60
   0  10  -3   28.00    4.30
  -1 -10  -3 1909.61  114.49
   1 -10   3 2042.50  113.69
  -1 -10  -3 1791.92  114.59
   1 -10   3 1728.63  112.29
  -1 -10  -3 1795.82  112.89
   1 -10   3 1982.40  115.09
   1 -10   3 1927.91  112.49
  -1 -10  -3 1714.23  114.29
  -1  10  -3 1784.62  113.09
  -1  10  -3 1735.13  117.19
   1  10   3 1853.41  116.19
  -2 -10  -3    2.30    3.70
   2 -10   3    1.70    2.30
  -2 -10  -3    3.90    3.00
   2 -10   3    1.40    3.30
  -2 -10  -3    2.80    3.50
   2 -10   3    1.70    1.90
  -2 -10  -3    4.50    3.80
  -2  10  -3    0.50    3.60
   2  10   3    4.00    6.30
  -2  10  -3   -0.70    3.20
   3 -10   3  496.55   33.50
   3 -10   3  488.75   33.40
  -3 -10  -3  486.05   35.50
  -3 -10  -3  507.45   36.30
   3 -10   3  499.45   36.20
  -3 -10  -3  510.65   36.50
  -3  10  -3  543.25   37.40
  -3  10  -3  529.85   35.40
   3  10   3  609.54   39.50
  -4 -10  -3   34.20    8.20
   4 -10   3   33.00    5.50
  -4 -10  -3   33.00    8.70
  -4 -10  -3   36.30    8.20
   4 -10   3   23.30    5.00
   4  10   3   27.20    5.70
  -4  10  -3   22.90    7.70
   4  10   3   23.80    5.40
  -5 -10  -3  243.48   22.90
   5 -10   3  254.17   19.10
  -5 -10  -3  257.77   23.90
  -5 -10  -3  254.87   22.90
   5  10   3  272.77   19.50
   5  10   3  251.87   19.70
  -5  10  -3  257.67   23.40
  -6 -10  -3   -3.10   10.50
   6 -10   3    7.30    3.50
  -6 -10  -3    6.70    6.10
  -6 -10  -3   14.10    9.80
   6  10   3    8.00    4.30
   6  10   3    0.90    3.90
  -7 -10  -3   25.90   11.10
   7 -10   3   16.40    7.30
  -7 -10  -3    4.40   10.00
   7  10   3    1.60    5.00
   7 -11  -3    6.60    4.00
  -7 -11   3    1.10   10.30
  -7 -11   3    4.60    7.50
   7 -11  -3   13.50    4.70
   7  11  -3    1.10    3.70
  -6 -11   3  103.59   16.20
   6 -11  -3   68.99   11.30
   6 -11  -3   92.59    9.40
  -6 -11   3   84.59   13.40
   6  11  -3   86.29    8.50
   6  11  -3   89.39   10.70
  -5 -11   3   16.70    7.10
   5 -11  -3   25.20    6.20
  -5 -11   3   32.50    8.60
   5 -11  -3   22.20    8.40
   5 -11  -3   33.60    4.70
  -5 -11   3   22.20    6.20
   5 -11  -3   30.90    5.20
   5  11  -3   22.50    4.90
  -5  11   3   36.10    5.70
   5  11  -3   29.60    5.30
   4 -11  -3   99.39    9.90
  -4 -11   3   85.39   11.40
   4 -11  -3   83.29   12.50
   4 -11  -3   87.69    8.20
  -4 -11   3   96.69   12.50
   4  11  -3   87.99    8.20
   4  11  -3   89.39    7.80
  -4  11   3   99.09    8.60
   4  11  -3   99.69    8.90
   3 -11  -3    7.90    2.50
   3 -11  -3    5.10    3.40
  -3 -11   3   14.70    5.70
   3 -11  -3    8.60    5.50
   3 -11  -3    3.10    2.20
  -3 -11   3    5.40    4.50
   3  11  -3    8.80    3.20
  -3  11   3    4.60    4.70
  -3  11   3    2.90    3.10
   3  11  -3    5.00    2.30
   2 -11  -3   34.20    5.30
  -2 -11   3   33.70    7.50
   2 -11  -3   33.40    4.70
  -2 -11   3   36.30    6.30
   2 -11  -3   29.80    7.20
   2 -11  -3   32.40    3.70
  -2  11   3   32.30    6.10
   2  11  -3   39.00    8.40
   2  11  -3   39.60    5.00
   1 -11  -3  145.99    9.50
  -1 -11   3  150.38   12.10
  -1 -11   3  117.89   13.60
   1 -11  -3  123.69   10.80
   1 -11  -3  140.79   11.00
   1 -11  -3  153.48   14.00
   1  11  -3  156.58   11.00
  -1  11   3  123.29   16.70
   1  11  -3  134.49   14.30
   0 -11  -3  747.13   42.70
   0 -11   3  583.64   43.10
   0 -11  -3  712.13   46.50
   0 -11   3  732.73   44.60
   0 -11  -3  684.23   44.00
   0 -11  -3  655.63   44.70
   0 -11   3  796.42   46.60
   0  11  -3  674.03   47.30
   0  11   3  665.33   46.80
   0  11  -3  709.03   44.10
  -1 -11  -3    2.20    3.30
   1 -11   3    0.90    1.90
  -1 -11  -3    3.00    3.20
  -1 -11  -3    1.10    2.80
  -1 -11  -3    2.80    3.30
   1 -11   3    2.60    3.50
   1 -11   3   -0.70    4.40
   1 -11   3    3.30    2.00
  -1  11  -3   -2.40    2.50
   1  11   3   -2.40    5.00
  -1  11  -3   -0.60    4.10
  -2 -11  -3  362.36   27.30
   2 -11   3  371.16   27.50
  -2 -11  -3  389.76   26.50
   2 -11   3  371.26   24.80
  -2 -11  -3  381.86   26.90
   2 -11   3  360.36   24.60
  -2 -11  -3  419.76   27.80
  -2  11  -3  356.66   28.40
   2  11   3  438.36   30.80
  -2  11  -3  351.46   25.70
   3 -11   3   11.10    5.50
  -3 -11  -3   13.80    7.30
   3 -11   3    5.90    2.90
  -3 -11  -3    4.40    7.00
  -3 -11  -3    6.00    3.40
   3 -11   3   11.50    3.50
  -3 -11  -3    9.60    5.30
  -3  11  -3   -2.80    5.80
   3  11   3   13.00    9.10
  -3  11  -3   10.60    5.60
  -4 -11  -3   -1.00    5.30
   4 -11   3   -2.60    2.50
  -4 -11  -3    3.00    5.00
  -4 -11  -3   -1.50    5.00
   4  11   3    2.40    4.00
   4  11   3   -1.00    3.50
  -5 -11  -3   -1.50    5.30
  -5 -11  -3    9.40    7.50
   5 -11   3    8.60    3.90
  -5 -11  -3    4.80    6.50
  -5  11  -3   -0.40    6.80
   5  11   3    4.70    4.70
   5  11   3   13.40    4.60
   6 -11   3    1.20    3.20
  -6 -11  -3   -2.40    5.50
  -6 -11  -3    2.80    8.80
   6  11   3    3.30    4.30
   6  11   3   -0.10    3.60
  -6  11  -3  -13.50    8.50
  -7 -11  -3   13.90    7.00
   7 -11   3   17.40    4.50
  -7  11  -3   38.60   12.40
   7  11   3   16.80    5.50
   7  11   3   13.10    4.50
  -7 -12   3    3.30    7.10
   7 -12  -3    8.20    9.00
   7 -12  -3    9.00    4.50
  -7 -12   3    3.80   10.90
   7  12  -3   -0.20    3.10
  -6 -12   3   -2.30    5.90
   6 -12  -3   12.10    4.50
  -6 -12   3    3.70    9.10
   6 -12  -3    5.10    3.60
   6 -12  -3   25.40    6.80
   6  12  -3    6.40    3.90
   5 -12  -3    0.00    5.10
  -5 -12   3    7.20    5.00
   5 -12  -3    1.10    2.90
   5 -12  -3    8.80    8.00
  -5 -12   3   -2.80    5.00
   5 -12  -3   -1.60    2.60
  -5 -12   3    0.80    6.60
   5  12  -3   -3.80    2.40
   5  12  -3   -4.70    3.00
  -5  12   3    9.20    4.50
   4 -12  -3   51.19   10.70
  -4 -12   3   54.69    9.80
   4 -12  -3   59.19    6.60
   4 -12  -3   57.49    8.90
  -4 -12   3   74.99   11.60
  -4  12   3   70.89    8.00
   4  12  -3   63.29    6.80
   4  12  -3   72.99    7.70
   3 -12  -3   68.39    6.20
   3 -12  -3   76.69    8.10
   3 -12  -3   73.89    6.00
   3 -12  -3   73.59   10.90
  -3 -12   3   66.89    9.90
  -3 -12   3   61.99   10.50
   3  12  -3   64.19    7.10
  -3  12   3   45.80    7.40
   3  12  -3   55.39    5.90
   2 -12  -3    2.80    4.40
   2 -12  -3    1.30    1.60
   2 -12  -3    5.30    2.90
   2 -12  -3   -1.20    2.90
  -2 -12   3   -0.50    3.20
   2  12  -3   -0.20    1.60
   2  12  -3   -2.50    2.40
   2  12  -3    1.70    5.50
  -2  12   3    2.50    3.80
   1 -12  -3 1026.70   62.99
   1 -12  -3 1185.18   68.29
  -1 -12   3  910.11   66.89
  -1 -12   3  995.10   64.99
   1 -12  -3 1029.40   64.29
   1 -12  -3 1021.70   64.19
  -1  12   3 1030.40   66.19
   1  12  -3 1031.40   68.09
   1  12  -3 1091.99   64.29
  -1  12   3  951.80   63.49
   0 -12   3   94.39    7.80
   0 -12   3   86.99   12.60
   0 -12   3  106.59    9.60
   0 -12  -3   97.59    9.40
   0 -12  -3  104.49   11.10
   0 -12   3  108.79   10.80
   0 -12  -3  106.69    9.20
   0 -12  -3  108.49    7.20
   0  12   3   92.19   11.90
   0  12  -3  100.39    8.80
   0  12  -3  102.69   12.40
   1 -12   3    9.70    4.70
  -1 -12  -3   21.30    5.40
  -1 -12  -3   12.40    6.10
   1 -12   3   23.30    5.00
  -1 -12  -3   15.20    4.70
  -1 -12  -3   11.90    4.90
  -1 -12  -3   12.30    4.40
   1 -12   3   12.60    2.80
  -1  12  -3   17.70    3.90
   1  12   3    1.40    6.70
  -1  12  -3    9.20    5.90
  -2 -12  -3  191.78   15.50
  -2 -12  -3  165.48   14.90
  -2 -12  -3  167.78   14.20
   2 -12   3  162.88   12.20
  -2 -12  -3  170.38   15.10
   2 -12   3  175.28   12.40
   2 -12   3  157.48   15.30
  -2  12  -3  152.98   16.10
  -2  12  -3  159.28   13.50
   2  12   3  170.18   18.30
   3 -12   3   85.39    8.40
  -3 -12  -3   90.09   11.80
  -3 -12  -3  104.09    9.20
  -3 -12  -3  105.49   12.00
  -3 -12  -3  113.89   12.30
   3 -12   3   98.19    8.80
  -3  12  -3   82.59   11.70
   3  12   3  106.79    9.60
  -3  12  -3   94.29   13.00
   3  12   3   87.09   16.40
  -4 -12  -3   57.99   10.50
  -4 -12  -3   72.99   11.60
  -4 -12  -3   72.29   11.70
   4 -12   3   59.89    7.60
  -4  12  -3   77.49   12.70
   4  12   3   80.69    8.80
   4  12   3   79.79    9.00
  -5 -12  -3   16.40    7.60
  -5 -12  -3   27.60    8.30
  -5 -12  -3   15.60    7.90
   5 -12   3   12.10    4.00
   5  12   3    6.60    3.90
  -5  12  -3   22.10    8.00
   5  12   3    9.20    4.20
   6 -12   3   -3.90    2.80
  -6 -12  -3    4.50    9.40
  -6 -12  -3    2.80    5.90
  -6  12  -3   22.30    9.40
   6  12   3    3.80    3.90
   6  12   3    7.40    4.20
  -7 -12  -3   13.50    7.20
   7 -12   3   19.10    4.20
   7  12   3   14.30    5.50
   7  12   3   11.30    4.70
   7 -13  -3    2.00    3.60
  -7 -13   3    3.20   12.00
  -7 -13   3    1.50    7.60
   7  13  -3   -0.60    3.60
  -6 -13   3   32.20    9.70
   6 -13  -3   27.50    6.50
  -6 -13   3   30.60   11.70
   6 -13  -3   41.70    6.50
   6 -13  -3   30.40    8.00
   6  13  -3   32.40    6.30
   6  13  -3   37.50    6.20
  -6  13   3   51.49    7.40
  -5 -13   3   27.80    9.80
  -5 -13   3   14.80    6.60
   5 -13  -3   44.20    6.30
  -5 -13   3   10.80    6.40
   5 -13  -3   26.50    6.40
   5 -13  -3   36.40   11.70
  -5  13   3   36.40    7.10
   5  13  -3   23.90    4.70
   5  13  -3   32.20    5.60
  -4 -13   3   11.00    6.10
   4 -13  -3   23.70    6.40
   4 -13  -3   22.60    4.00
  -4 -13   3   16.00    7.20
   4 -13  -3   23.00    4.00
  -4 -13   3   15.10    5.40
   4 -13  -3   12.30    6.70
  -4  13   3   13.00    5.30
   4  13  -3   14.50    3.40
   4  13  -3   18.90    4.70
   3 -13  -3   78.99   12.30
  -3 -13   3   91.89   12.80
   3 -13  -3   74.19    7.00
  -3 -13   3   66.89   11.20
   3 -13  -3   81.49    9.60
   3 -13  -3   84.19    7.20
  -3  13   3   70.79    9.20
   3  13  -3   87.49    8.30
   3  13  -3   77.89    7.00
  -2 -13   3   14.10    5.10
   2 -13  -3    9.80    3.50
  -2 -13   3   17.00    6.60
   2 -13  -3   13.90    4.70
   2 -13  -3   19.90    3.10
   2 -13  -3   25.70   10.90
   2  13  -3   14.10    7.50
  -2  13   3   12.70    5.10
   2  13  -3    9.70    2.40
   2  13  -3   16.30    4.10
  -1 -13   3  308.87   22.00
   1 -13  -3  264.27   19.30
  -1 -13   3  229.58   22.30
   1 -13  -3  267.07   19.60
  -1 -13   3  281.57   20.40
   1 -13  -3  285.67   17.90
   1 -13  -3  278.77   22.60
   1  13  -3  298.67   19.40
  -1  13   3  249.48   18.60
  -1  13   3  281.97   22.00
   1  13  -3  274.47   23.50
   0 -13   3  916.71   57.19
   0 -13  -3  864.91   59.29
   0 -13   3  895.41   55.79
   0 -13   3  965.10   59.39
   0 -13  -3  883.91   56.69
   0 -13  -3  836.42   56.99
   0  13  -3  881.01   60.49
   0  13  -3  943.81   56.69
   0  13   3  872.41   59.59
  -1 -13  -3   14.10    6.70
   1 -13   3    7.70    2.70
   1 -13   3    8.80    4.10
  -1 -13  -3    7.10    3.60
   1 -13   3    0.80    3.70
   1 -13   3    1.20    2.30
  -1 -13  -3   12.40    4.70
   1  13   3   21.50    7.30
  -1  13  -3   -1.10    4.80
  -1  13  -3   -1.20    2.90
  -2 -13  -3  139.09   14.30
  -2 -13  -3  167.78   14.40
  -2 -13  -3  183.48   15.50
   2 -13   3  152.08   12.10
  -2 -13  -3  175.58   15.30
   2 -13   3  142.69   11.60
  -2  13  -3  150.98   13.20
   2  13   3  196.38   19.30
  -2  13  -3  148.49   16.20
   3 -13   3   87.99   13.00
  -3 -13  -3  116.49   13.30
   3 -13   3  112.59    9.90
   3 -13   3  107.79    9.40
  -3 -13  -3  120.99   13.10
  -3 -13  -3  119.99   12.70
  -3 -13  -3  112.09   12.90
   3  13   3  114.99   10.80
  -3  13  -3  125.69   15.00
   3  13   3  100.89   18.50
  -3  13  -3  107.09   13.00
  -4 -13  -3   81.29   11.90
   4 -13   3   69.19    8.30
  -4 -13  -3   75.69   11.60
   4  13   3   88.19    9.60
   4  13   3   86.69    9.40
  -4  13  -3   82.69   13.80
  -5 -13  -3  132.99   17.10
   5 -13   3  140.09   15.80
   5  13   3  127.19   16.40
  -5  13  -3  142.69   17.00
  -6 -13  -3   19.70   11.30
   6 -13   3    3.50    3.40
  -6 -13  -3   12.60    7.90
   6  13   3    7.50    3.80
   6  13   3   11.60    4.20
  -6  13  -3   17.20   10.70
   7 -13   3    0.20    3.40
  -7 -14   3  -18.60   11.70
   7 -14  -3    0.10    3.60
   7  14  -3   -0.90    2.80
   6 -14  -3   -1.20    6.10
   6 -14  -3   -4.10    4.30
  -6 -14   3   13.60    9.20
   6 -14  -3    4.20    3.90
  -6 -14   3   -2.10   15.10
   6  14  -3    5.60    3.60
   6  14  -3    1.50    3.80
  -5 -14   3    4.70    5.50
   5 -14  -3    2.80    5.40
   5 -14  -3   -0.70    2.80
  -5 -14   3  -10.20    7.20
  -5 -14   3   -3.70    8.00
   5 -14  -3    2.70    3.40
   5 -14  -3   -5.10    8.30
   5  14  -3   -0.40    2.90
   5  14  -3    7.20    4.10
  -5  14   3  -10.50    5.70
   5  14  -3   -3.20    3.20
   4 -14  -3    7.80    3.20
   4 -14  -3    7.70    6.10
   4 -14  -3    1.90    5.10
  -4 -14   3    5.40    5.10
   4 -14  -3    7.80    3.60
  -4 -14   3   16.10    6.40
  -4 -14   3   14.10    7.40
   4  14  -3    8.50    3.40
  -4  14   3   19.50    5.30
   4  14  -3    7.60    4.00
  -3 -14   3   20.10    8.30
   3 -14  -3   15.20    4.00
   3 -14  -3   29.30    9.40
  -3 -14   3   22.60    7.10
   3 -14  -3   29.00    6.40
  -3 -14   3   26.70    6.10
   3 -14  -3   21.90    3.90
   3  14  -3   23.70    5.10
  -3  14   3   32.10    6.90
   3  14  -3   17.20   10.10
   3  14  -3   21.90    3.70
  -2 -14   3    3.80    5.30
   2 -14  -3    2.00    4.10
  -2 -14   3   14.10    7.00
  -2 -14   3   -0.90    4.20
   2 -14  -3    6.80    5.80
   2 -14  -3    3.90    2.00
  -2  14   3   11.40    5.20
   2  14  -3    8.00    3.50
   2  14  -3   11.60    8.00
   2  14  -3    5.20    2.20
   1 -14  -3  199.78   18.20
  -1 -14   3  212.58   17.50
   1 -14  -3  204.58   15.30
   1 -14  -3  197.58   14.90
  -1 -14   3  206.48   16.00
   1 -14  -3  193.38   13.10
  -1 -14   3  158.58   18.70
  -1  14   3  186.08   17.50
   1  14  -3  208.68   14.80
  -1  14   3  176.58   14.00
   1  14  -3  212.38   19.80
   1  14  -3  170.18   12.40
   0 -14  -3  431.16   26.10
   0 -14   3  428.06   30.80
   0 -14  -3  354.66   28.10
   0 -14   3  449.26   27.50
   0 -14   3  482.35   27.00
   0 -14   3  416.46   28.50
   0 -14  -3  410.46   30.80
   0 -14  -3  372.86   28.00
   0  14  -3  444.36   28.00
   0  14  -3  399.56   32.00
   0  14   3  355.66   27.00
   0  14   3  401.36   31.40
   1 -14   3   40.10    4.70
   1 -14   3   46.30    5.00
   1 -14   3   46.00    9.30
  -1 -14  -3   41.70    8.20
  -1 -14  -3   29.20    6.10
   1 -14   3   43.90    6.80
  -1  14  -3   27.10    8.10
   1  14   3   39.30    5.70
  -1  14  -3   39.40    5.70
   1  14   3   33.90    9.00
   2 -14   3    6.90    2.90
  -2 -14  -3   11.70    5.40
   2 -14   3   11.00    3.30
   2 -14   3   13.30    5.80
  -2 -14  -3   12.70    7.60
  -2 -14  -3   -0.70    6.30
  -2 -14  -3    6.20    5.00
  -2  14  -3    8.00    6.10
   2  14   3    4.50    3.90
  -2  14  -3   16.90    5.30
   2  14   3   10.70    8.10
  -3 -14  -3   92.09   12.50
  -3 -14  -3   75.29   10.60
  -3 -14  -3  113.19   13.90
   3 -14   3   79.79   12.60
   3 -14   3   82.39    8.70
  -3 -14  -3   89.09   11.60
   3  14   3   95.19    9.50
  -3  14  -3   97.79   14.20
   3  14   3  102.89   18.80
  -4 -14  -3   17.20    7.00
   4 -14   3    4.90    9.00
  -4 -14  -3   15.60    6.70
   4 -14   3   14.40    4.10
   4  14   3   16.50    4.90
  -4  14  -3   18.40    9.10
   4  14   3   25.80    5.50
  -5 -14  -3   15.30    9.50
   5 -14   3   -3.10    3.40
  -5 -14  -3   -3.10    5.60
   5  14   3   -4.80    3.10
   5  14   3    5.10    3.90
  -6 -14  -3  -15.60   12.90
  -6 -14  -3    7.30    7.60
   6 -14   3    4.50    3.90
   6  14   3    2.80    4.20
   6  14   3    2.40    4.50
  -6  14  -3   14.30   10.30
  -7 -15   3   28.50   15.80
   7 -15  -3    3.40    3.60
  -7 -15   3   10.50    7.80
   7  15  -3    1.70    3.20
  -6 -15   3    9.60   12.20
   6 -15  -3   -1.50    6.40
  -6 -15   3   -8.60    7.00
   6 -15  -3    4.50    3.50
   6  15  -3    2.20    3.60
   6  15  -3    1.70    3.00
   5 -15  -3   -2.50    2.90
   5 -15  -3   -0.20    9.30
  -5 -15   3    1.70    5.60
   5 -15  -3    3.60    3.20
   5 -15  -3   11.90    6.40
   5  15  -3    5.60    3.50
   5  15  -3   -1.20    3.20
  -5  15   3    8.30    6.80
   4 -15  -3    9.90    4.00
   4 -15  -3    9.00    5.50
   4 -15  -3    7.90    7.30
   4 -15  -3   10.50    3.40
  -4 -15   3    7.90    4.80
  -4 -15   3    9.20    6.80
   4  15  -3   15.00    4.00
   4  15  -3   12.40    4.50
  -3 -15   3   22.20    6.60
  -3 -15   3   50.19    9.10
   3 -15  -3   43.20    5.10
   3 -15  -3   30.50    7.20
   3 -15  -3   24.80    4.70
  -3 -15   3   41.10   10.50
  -3  15   3   32.00    7.60
   3  15  -3   33.00    4.90
  -2 -15   3    2.40    4.40
   2 -15  -3   -3.30    4.60
   2 -15  -3    2.40    2.00
  -2 -15   3    1.80    3.80
  -2 -15   3    1.10    6.80
   2 -15  -3    3.80    4.30
  -2 -15   3    1.00    2.20
   2  15  -3   -1.30    2.00
  -2  15   3    7.10    5.40
   2  15  -3   -0.90    3.30
   2  15  -3   -2.90    6.40
   1 -15  -3  600.94   43.90
   1 -15  -3  615.54   38.30
   1 -15  -3  654.23   40.20
   1 -15  -3  585.14   40.30
  -1 -15   3  724.53   43.70
  -1 -15   3  513.35   43.40
  -1  15   3  578.04   39.10
  -1  15   3  584.24   42.90
   1  15  -3  636.84   40.10
   1  15  -3  610.54   44.90
   0 -15  -3  110.69   11.90
   0 -15  -3  137.69   19.10
   0 -15   3  129.19   13.80
   0 -15   3  132.99   12.10
   0 -15  -3  135.59    9.20
   0 -15  -3  120.69   11.70
   0 -15   3  124.49    9.50
   0 -15   3  151.48   10.20
   0  15  -3  144.19   16.20
   0  15   3  110.89   10.50
   0  15  -3  124.09   11.00
   0  15   3  113.79   15.10
   1 -15   3   97.89   12.40
  -1 -15  -3   91.39   10.70
   1 -15   3  109.19   10.50
   1 -15   3   90.89    8.10
  -1 -15  -3   94.89   11.60
   1  15   3  105.59   14.80
  -1  15  -3   90.69    9.30
   1  15   3   98.59    9.10
  -1  15  -3   96.99   13.90
   2 -15   3   23.60    4.20
   2 -15   3   15.40    6.40
  -2 -15  -3   21.60    6.70
  -2 -15  -3   -0.60    8.30
   2  15   3   -0.90    8.20
  -2  15  -3   12.20    5.50
   2  15   3   22.60    5.00
  -2  15  -3   21.00    8.40
  -3 -15  -3   20.60    8.40
  -3 -15  -3   26.60    9.30
   3 -15   3   35.90    9.60
  -3 -15  -3   20.90    7.20
   3 -15   3   27.40    4.80
  -3  15  -3   22.40    8.90
   3  15   3   28.50    6.00
   3  15   3    9.90   13.10
  -4 -15  -3   18.80    9.80
   4 -15   3   -4.80   10.90
   4 -15   3   17.20    4.30
  -4 -15  -3   29.90    8.80
  -4  15  -3   28.60   10.10
  -5 -15  -3   10.50   11.70
   5 -15   3    7.50    3.80
  -5 -15  -3   16.90    8.70
  -5  15  -3   11.60    8.00
   5  15   3   12.30    5.30
   5  15   3   19.50    5.20
   6 -15   3   -2.80    3.30
  -6 -15  -3    3.60    6.20
   6  15   3   -3.20    4.00
  -6  15  -3    8.60   10.20
   6  15   3    0.90    4.00
   7 -16  -3   -3.20    3.40
  -7 -16   3   -3.50    7.30
   7  16  -3    3.20    3.40
   6 -16  -3    5.50    3.60
  -6 -16   3    7.80    6.90
  -6 -16   3    5.30   13.30
   6  16  -3    5.10    4.00
   6  16  -3    1.90    3.20
  -5 -16   3   59.99   13.90
   5 -16  -3   63.39   10.70
   5 -16  -3   77.29   15.30
  -5 -16   3   42.80   13.20
   5  16  -3   56.59    7.80
   5  16  -3   53.29    8.50
  -5  16   3   74.99   13.70
  -4 -16   3    9.60    6.10
   4 -16  -3    3.50    7.20
  -4 -16   3    1.50    8.60
   4 -16  -3    4.40    6.10
  -4 -16   3    2.90    5.60
   4 -16  -3    1.90    2.90
   4  16  -3    8.10    4.30
   4  16  -3    1.30    3.00
  -4  16   3   -4.40    5.50
   3 -16  -3   95.59    8.30
  -3 -16   3   81.69   11.40
  -3 -16   3   66.49   13.00
  -3 -16   3   91.69   11.20
   3 -16  -3  100.39   11.80
   3 -16  -3   89.69   14.20
   3  16  -3   80.69    9.40
  -3  16   3   88.79   12.30
   3  16  -3   91.69    9.50
  -2 -16   3   42.70    9.00
  -2 -16   3   38.10   10.50
   2 -16  -3   34.40    4.70
  -2 -16   3   40.30    8.80
   2 -16  -3   32.00    9.60
   2 -16  -3   32.70    6.60
   2  16  -3   35.70    6.20
   2  16  -3   28.80    4.20
  -2  16   3   25.40    7.80
   2  16  -3   44.10   11.50
  -1 -16   3   44.10    7.70
  -1 -16   3   50.29    9.70
   1 -16  -3   35.60    8.80
   1 -16  -3   41.10    4.50
   1 -16  -3   45.00    7.50
   1 -16  -3   30.70    7.10
   1  16  -3   39.10   10.00
  -1  16   3   39.70    8.90
   1  16  -3   48.40    6.90
  -1  16   3   24.60    8.70
   0 -16   3    0.10    2.10
   0 -16   3    1.50    4.00
   0 -16  -3    1.20    1.80
   0 -16   3    5.90    4.70
   0 -16  -3    2.00    5.10
   0 -16   3    4.50    2.70
   0 -16  -3    2.50    4.80
   0 -16  -3    0.00    4.10
   0  16   3   -2.40    6.50
   0  16   3   -1.50    3.30
   0  16  -3    1.50    3.50
   0  16  -3    3.90    6.20
  -1 -16  -3    4.60    5.20
   1 -16   3   -0.20    2.60
   1 -16   3    0.50    4.60
  -1 -16  -3    1.80    8.10
   1 -16   3    0.30    3.90
   1 -16   3   -0.30    2.30
   1  16   3    6.60    8.00
   1  16   3    3.10    3.30
  -1  16  -3    4.30    6.80
  -1  16  -3    2.30    4.20
   2 -16   3   29.10    8.50
  -2 -16  -3   19.10   16.20
  -2 -16  -3   25.80    7.00
   2 -16   3   21.10    4.40
   2  16   3   28.40    5.50
   2  16   3    4.00    9.80
  -2  16  -3   26.90    9.70
  -2  16  -3   19.00    6.70
   3 -16   3    7.10    3.30
  -3 -16  -3  -12.00    9.60
  -3 -16  -3   10.60    6.20
   3 -16   3    0.90    6.80
  -3  16  -3   -2.60    6.70
   3  16   3    7.30    4.50
   3  16   3    3.00   12.30
   4 -16   3   11.00    4.20
  -4 -16  -3   23.60   11.00
  -4 -16  -3    9.70    6.10
   4 -16   3   -2.40   12.10
  -4  16  -3    8.90    8.40
   4  16   3   17.20    4.90
   4  16   3   21.90    5.80
  -5 -16  -3   16.10   16.70
  -5 -16  -3    6.20    6.10
   5 -16   3    0.40    3.20
  -5  16  -3   10.00    8.30
   5  16   3    3.50    4.20
   5  16   3    5.40    4.70
  -6 -16  -3   10.80   11.70
   6 -16   3   -0.40    3.50
  -6 -17   3    6.50    7.50
  -6 -17   3   -9.60   14.70
   6 -17  -3   -1.20    3.60
   6  17  -3    0.60    3.80
   6  17  -3    6.70    4.30
  -5 -17   3    3.70   12.00
   5 -17  -3   18.20    4.70
  -5 -17   3    3.40    6.50
   5 -17  -3   15.40    7.10
   5 -17  -3   -5.80   11.90
   5  17  -3    9.50    3.90
   5  17  -3    9.20    4.60
  -5  17   3   18.60    9.00
  -4 -17   3   16.20   10.50
   4 -17  -3   19.60    4.40
   4 -17  -3    3.40    8.40
   4 -17  -3   18.40    7.50
  -4 -17   3    2.40    5.10
  -4 -17   3    5.60    6.30
  -4  17   3   23.10    8.00
   4  17  -3   10.30    3.60
   4  17  -3   15.30    5.10
  -3 -17   3   12.10    6.10
  -3 -17   3   19.90    6.40
   3 -17  -3   16.20    4.10
  -3 -17   3    2.50    9.50
   3 -17  -3   10.10    5.80
   3 -17  -3    2.90    8.00
   3  17  -3    9.10   14.60
   3  17  -3   17.00    5.20
   3  17  -3   13.40    3.50
  -3  17   3   12.40    7.10
   2 -17  -3    7.60    5.30
  -2 -17   3    3.20    3.10
  -2 -17   3   -0.10    7.00
   2 -17  -3    4.20    6.50
  -2 -17   3   -1.90    4.50
  -2  17   3    4.70    5.90
   2  17  -3   -1.40    3.60
   2  17  -3    1.30    2.60
   2  17  -3  -14.60    8.40
  -1 -17   3   88.69   10.80
   1 -17  -3   93.19   10.00
  -1 -17   3   91.59   12.20
   1 -17  -3   85.49   11.70
   1 -17  -3   81.49    7.20
   1 -17  -3   73.99   12.90
   1  17  -3   84.49   15.20
  -1  17   3   85.19    9.50
   1  17  -3   88.79    9.60
  -1  17   3   89.79   15.50
   0 -17   3  147.69   16.50
   0 -17   3  192.98   12.60
   0 -17   3  180.28   14.90
   0 -17  -3  126.99   14.70
   0 -17  -3  167.18   11.40
   0 -17  -3  153.08   17.00
   0  17  -3  158.48   13.60
   0  17   3  162.48   18.70
   0  17  -3  161.28   19.00
   0  17   3  128.19   12.60
   1 -17   3   27.20    6.00
  -1 -17  -3   17.40    6.00
  -1 -17  -3   22.60    3.50
  -1 -17  -3   16.60    6.70
   1 -17   3   20.40    4.20
   1 -17   3   26.30    7.90
  -1  17  -3   16.20    5.60
   1  17   3   24.20    9.90
  -1  17  -3   34.30    9.50
   1  17   3   24.40    5.80
  -2 -17  -3    9.50    7.10
   2 -17   3   19.80    4.10
  -2 -17  -3    8.30    6.20
   2 -17   3   17.50    7.90
  -2  17  -3   12.30    9.10
   2  17   3   18.50    5.20
   2  17   3   15.10   10.40
  -2  17  -3   20.40    6.80
   3 -17   3   -1.00    6.70
  -3 -17  -3   -3.70    4.20
   3  17   3   -2.90    3.70
  -3  17  -3   -0.90    7.30
   3  17   3  -25.50   12.70
   4 -17   3    5.70   13.50
  -4 -17  -3   48.80   13.10
   4 -17   3   11.00    4.50
  -4 -17  -3   24.60   15.90
   4  17   3   25.50    6.80
  -4  17  -3   22.30    9.90
   4  17   3   42.60   10.00
   5 -17   3    9.60    4.00
  -5 -17  -3   -3.20    5.80
  -5  17  -3   12.20    9.10
   5  17   3    5.90    4.50
   5  17   3   12.60    5.10
  -6 -17  -3    5.50    7.30
   6 -17   3    0.50    3.80
  -6  17  -3   14.80   12.10
   6  17   3    1.20    3.80
   6  17   3    0.50    3.50
  -6 -18   3   17.40    8.50
   6 -18  -3   26.30    5.60
   6  18  -3   15.40    4.50
   6  18  -3   17.40    5.50
   5 -18  -3   39.40    6.10
  -5 -18   3   28.10    8.30
   5 -18  -3   66.49   16.20
   5 -18  -3   34.60    9.00
   5  18  -3   31.30    6.20
   5  18  -3   39.00    6.20
  -4 -18   3   25.10    7.60
   4 -18  -3   26.90    7.80
  -4 -18   3   51.69   14.10
  -4 -18   3   32.70    9.30
   4 -18  -3   18.80   11.10
   4 -18  -3   23.90    4.50
  -4  18   3   32.00    9.50
   4  18  -3   31.60    6.50
   4  18  -3   32.60    5.30
   3 -18  -3  133.19   10.40
  -3 -18   3  106.09   13.90
   3 -18  -3  115.99   14.40
  -3 -18   3   90.09   13.40
   3 -18  -3  117.69   17.90
   3  18  -3  136.59   12.10
  -3  18   3  104.89   15.40
   3  18  -3  110.39    9.50
   2 -18  -3   -1.50    2.20
   2 -18  -3   -6.00    6.50
  -2 -18   3   -0.20    3.30
   2 -18  -3    1.20    5.80
  -2 -18   3   -3.40    4.60
  -2 -18   3   20.30   14.10
  -2 -18   3    6.00    5.70
  -2  18   3   -7.60    7.50
   2  18  -3   -2.90    3.60
   2  18  -3    0.60    9.50
   2  18  -3    1.60    3.40
  -1 -18   3  579.34   43.50
   1 -18  -3  555.24   44.70
   1 -18  -3  515.75   40.60
  -1 -18   3  641.04   41.70
   1 -18  -3  699.13   40.70
  -1  18   3  555.24   44.00
  -1  18   3  569.14   39.10
   1  18  -3  606.54   46.20
   1  18  -3  619.84   40.20
   0 -18   3   -1.30    5.40
   0 -18  -3    2.80    2.10
   0 -18   3    7.60    4.80
   0 -18  -3    1.90    5.80
   0 -18  -3   -3.50    4.30
   0 -18   3   -0.30    2.90
   0 -18  -3    6.60    5.60
   0  18   3    8.30    4.10
   0  18  -3    8.20    7.80
   0  18  -3   -7.00    3.90
   0  18   3    2.30    8.00
  -1 -18  -3   -1.00    5.30
   1 -18   3    5.90    3.40
   1 -18   3   -2.10    5.30
  -1 -18  -3    5.70    5.30
   1 -18   3    0.20    3.80
   1  18   3    3.30    3.80
  -1  18  -3   -6.10    7.60
  -1  18  -3    5.20    8.40
   1  18   3   -1.30    8.80
  -2 -18  -3    2.60    5.30
   2 -18   3   -3.00    5.90
   2 -18   3    4.70    3.40
  -2 -18  -3   -2.50    6.10
   2  18   3   23.30   12.00
   2  18   3    0.90    3.50
  -2  18  -3   22.10    7.10
  -2  18  -3   -9.20    6.90
  -3 -18  -3    9.90    7.10
   3 -18   3    7.80    8.80
   3 -18   3    4.50    3.20
   3  18   3    8.10    4.30
  -3  18  -3    5.80    8.00
   3  18   3  -15.50   14.30
   4 -18   3   29.50   15.20
  -4 -18  -3   -0.10    5.30
   4 -18   3   -1.80    3.00
   4  18   3   -3.30    3.10
   4  18   3   -3.40    4.20
  -4  18  -3  -10.20    8.50
   5 -18   3    3.70    3.70
  -5 -18  -3   -2.40    6.80
   5  18   3   -0.40    2.90
   5  18   3    0.00    4.20
  -5  18  -3   -8.90    8.70
   6 -18   3   -0.70    3.60
  -6 -18  -3   -6.30    6.20
   6  18   3   -0.10    3.90
   6 -19  -3    6.60    4.10
  -6 -19   3    2.90    6.20
   6  19  -3    5.60    4.70
   6  19  -3    6.10    4.00
   5 -19  -3    1.30    7.30
  -5 -19   3    2.50    5.70
   5 -19  -3    3.80    3.40
  -5 -19   3   12.20   18.40
   5  19  -3   -0.10    4.00
   5  19  -3   -1.50    3.60
  -5  19   3    7.60   10.10
   4 -19  -3   14.00    9.50
  -4 -19   3   14.70    9.00
  -4 -19   3  -10.30   15.30
   4 -19  -3   27.70    7.20
   4 -19  -3   11.60    7.50
  -4 -19   3    6.00    6.50
   4  19  -3   16.20    5.50
  -4  19   3   19.40    8.90
   4  19  -3   14.40    4.30
   3 -19  -3    2.80    7.00
   3 -19  -3    1.80    7.60
  -3 -19   3   -3.60   14.30
   3 -19  -3   -2.40    2.90
  -3 -19   3    5.20    4.00
  -3 -19   3    2.80    5.20
   3  19  -3    8.60    4.40
   3  19  -3    6.90    3.40
  -3  19   3    2.50    6.50
   2 -19  -3   87.09   13.10
   2 -19  -3   86.59    8.00
   2 -19  -3   57.99   13.30
  -2 -19   3   81.79   12.40
  -2 -19   3   93.99   12.50
   2  19  -3  104.99   10.40
  -2  19   3   70.99   14.00
   2  19  -3   81.19   16.80
   1 -19  -3   28.30    4.40
   1 -19  -3   40.10    8.10
   1 -19  -3   14.60    8.80
   1 -19  -3   21.50    6.90
  -1 -19   3   29.90    9.40
  -1 -19   3   16.90    7.20
  -1  19   3   24.10   10.20
  -1  19   3   13.40    6.90
   1  19  -3   16.30    9.70
   1  19  -3   28.40    6.50
   0 -19   3   23.40    8.00
   0 -19  -3   14.20    3.30
   0 -19  -3   16.80    6.60
   0 -19  -3   12.80    7.40
   0 -19   3   27.60    7.70
   0 -19   3   19.30    4.30
   0  19   3    8.50    9.40
   0  19  -3   12.20    5.40
   0  19   3    5.90    5.40
  -1 -19  -3  103.09    8.20
   1 -19   3   97.39    9.30
   1 -19   3   85.69   14.60
  -1 -19  -3   95.69   12.20
   1 -19   3   99.49   11.40
  -1 -19  -3   71.99   13.40
  -1  19  -3  114.09   17.50
   1  19   3   92.99   10.20
   1  19   3  103.79   17.60
  -1  19  -3   89.29   11.30
   2 -19   3   29.10   13.10
  -2 -19  -3   19.40    8.20
  -2 -19  -3   11.20    5.80
   2 -19   3   23.70    4.80
   2  19   3    5.40    4.80
  -2  19  -3   20.30   10.40
   2  19   3    6.30   11.20
  -2  19  -3   15.60    8.30
   3 -19   3   18.60    4.90
  -3 -19  -3    5.20    5.90
   3 -19   3   14.60    9.90
   3  19   3   14.50    4.90
   3  19   3   18.60    4.90
   3  19   3   16.00   17.50
  -3  19  -3    3.50    9.20
   4 -19   3    8.60    4.10
  -4 -19  -3   14.80    7.20
   4 -19   3   28.60   17.60
   4  19   3   -4.20    4.10
   4  19   3    8.40    4.40
   5 -19   3   13.50    4.60
  -5 -19  -3   -0.90    5.50
   5  19   3    4.20    4.20
   5  19   3    8.00    4.30
  -6 -20   3    4.80    7.40
  -6 -20   3   -8.80    7.50
   6 -20  -3    1.80    4.00
   6  20  -3    3.80    4.30
   6  20  -3    1.40    4.20
  -5 -20   3    0.60    6.40
  -5 -20   3    3.70    5.90
   5 -20  -3   -3.60    3.40
  -5 -20   3    4.20   29.70
  -5  20   3    2.50   10.60
   5  20  -3   -2.90    3.80
   5  20  -3   -4.40    3.80
  -4 -20   3   26.90   21.90
   4 -20  -3   25.50    4.70
   4 -20  -3   14.20   14.10
  -4 -20   3   19.00    7.80
  -4 -20   3    8.50   11.50
   4 -20  -3   33.40    9.20
  -4  20   3   28.80    9.80
   4  20  -3   22.60    4.80
   4  20  -3   10.70    5.30
   3 -20  -3   -1.10    2.80
  -3 -20   3  -12.40    6.20
   3 -20  -3    6.30    7.20
  -3 -20   3    4.60    5.80
   3 -20  -3    1.50    9.00
   3  20  -3    1.10    4.20
   3  20  -3    4.60    4.40
  -3  20   3   11.00    7.00
   2 -20  -3   35.00    5.20
  -2 -20   3   43.70   13.70
   2 -20  -3   16.50    8.60
   2 -20  -3   27.60    8.70
   2  20  -3   29.40   16.40
  -2  20   3   25.90    9.90
   2  20  -3   41.50    7.20
   1 -20  -3   28.50    4.40
   1 -20  -3   35.00    8.50
   1 -20  -3   27.00   10.10
  -1 -20   3   26.10    6.90
   1 -20  -3   49.50    8.60
  -1 -20   3   27.80    8.60
   1  20  -3   26.80   13.00
  -1  20   3   30.60    9.90
  -1  20   3   27.10   13.00
   1  20  -3   30.00    6.80
   0 -20   3   36.30    7.60
   0 -20  -3   58.69    9.80
   0 -20  -3   51.69    5.60
   0 -20   3   46.30   10.90
   0 -20   3   45.10    6.50
   0 -20  -3   57.09   12.30
   0  20  -3   37.30    7.50
   0  20  -3   27.20   11.30
   0  20   3   48.70    7.80
   0  20   3   34.10   10.70
   1 -20   3   -0.60    4.00
   1 -20   3   12.30    9.60
  -1 -20  -3    5.50    5.50
  -1 -20  -3    4.80    7.60
  -1 -20  -3    2.90    2.80
   1 -20   3    1.60    3.00
   1  20   3   -7.30    9.30
  -1  20  -3   16.40    6.30
   1  20   3   -0.60    4.30
  -1  20  -3    9.20    9.60
  -2 -20  -3   18.20    8.00
  -2 -20  -3   12.80    9.20
   2 -20   3   17.70    4.60
  -2 -20  -3   11.40    3.20
   2 -20   3   17.60    8.50
  -2  20  -3    1.50    9.10
  -2  20  -3    1.90    8.90
   2  20   3   17.30   11.80
   2  20   3   21.60    5.70
   3 -20   3   16.30   12.70
   3 -20   3   45.20    7.10
  -3 -20  -3   28.80    8.70
  -3  20  -3   46.70   13.20
   3  20   3   56.09   20.20
   3  20   3   39.20    6.50
   3  20   3   36.60    7.10
  -4 -20  -3    6.20    7.20
   4 -20   3    7.80    4.20
  -4  20  -3    2.40   10.70
   4  20   3    2.10    4.80
   4  20   3   12.00    4.50
  -5 -20  -3    9.30    8.20
   5 -20   3   -1.30    3.70
   5  20   3    5.80    4.40
   5 -21  -3    5.90    4.20
  -5 -21   3   10.50    7.40
  -5  21   3   13.60   13.40
   5  21  -3    7.50    5.10
   5  21  -3   20.50    6.40
  -4 -21   3   -0.40    5.30
   4 -21  -3   -0.20    3.30
   4 -21  -3   -9.90   11.20
  -4  21   3    0.30    9.00
   4  21  -3    2.60    4.40
   4  21  -3   15.60    4.80
   3 -21  -3   23.20   10.20
   3 -21  -3   11.70    6.80
   3 -21  -3   29.70    6.60
  -3 -21   3    9.90    8.50
  -3 -21   3   22.50    8.50
   3  21  -3   23.80    5.90
  -3  21   3    3.80    9.30
   2 -21  -3    1.90    7.20
  -2 -21   3   -2.40    5.00
  -2 -21   3    0.70    7.00
   2 -21  -3    3.00    2.90
   2 -21  -3   -1.40    6.50
   2  21  -3   -0.80    4.40
  -2  21   3   -5.00    7.80
   1 -21  -3   -3.30    8.00
  -1 -21   3   13.20    8.50
   1 -21  -3   10.80    3.30
   1 -21  -3   15.40    6.10
  -1 -21   3   16.00    4.50
  -1 -21   3   15.10    8.30
   1  21  -3   27.70   10.50
   1  21  -3   15.90    5.90
  -1  21   3   18.50    9.20
   0 -21  -3   40.50    5.50
   0 -21  -3   39.00    8.60
   0 -21   3   83.99   16.40
   0 -21   3   64.79    7.10
   0 -21   3   17.70    9.00
   0  21  -3   52.19   14.40
   0  21   3   40.10   13.30
   0  21  -3   42.40    7.80
   0  21   3   60.09    8.50
  -1 -21  -3    5.50    7.50
   1 -21   3   -5.70    7.00
   1 -21   3    7.80    3.60
  -1 -21  -3   -1.50    5.10
  -1  21  -3   -6.00    9.30
  -1  21  -3   -2.80    6.40
   1  21   3   -4.70    4.60
   1  21   3    7.10   10.60
   2 -21   3    1.20    8.60
  -2 -21  -3   -0.20    2.70
  -2 -21  -3   20.30   10.00
  -2 -21  -3    8.90    8.40
  -2  21  -3    1.60    9.60
   2  21   3    1.20    4.20
   2  21   3  -25.40   12.70
  -3 -21  -3    0.10    6.30
   3 -21   3   26.40   18.00
   3 -21   3   -1.80    3.40
   3  21   3    1.90    3.50
  -3  21  -3   -3.80   18.10
   3  21   3   20.70   26.80
   3  21   3   -0.40    4.60
  -4 -21  -3   -3.80    6.10
   4 -21   3    2.80    3.90
   4  21   3    1.80    4.20
   4  21   3    6.50    4.20
  -4  21  -3   20.00   11.20
  -5 -21  -3    7.10    5.60
   5 -21   3    3.40    3.50
   5  21   3    5.30    3.50
   5  21   3    3.60    3.90
   5 -22  -3   -6.90    4.00
  -5 -22   3    0.00    8.90
  -5  22   3   -3.10   14.00
   4 -22  -3   22.10    5.20
  -4 -22   3   10.30    6.50
  -4  22   3   15.30   10.90
   4  22  -3   16.20    5.90
  -3 -22   3   -0.40    5.80
   3 -22  -3    6.20   12.60
   3 -22  -3    2.00    3.60
   3  22  -3    7.70    4.60
  -3  22   3   -3.50    8.80
  -2 -22   3   -5.40    5.20
   2 -22  -3    6.70    3.30
  -2 -22   3    7.60    7.90
   2 -22  -3    5.50    8.90
  -2  22   3    5.20    8.60
   2  22  -3  -17.80   15.90
   2  22  -3    0.20    6.60
  -1 -22   3    4.00    5.30
   1 -22  -3    2.00    4.80
  -1 -22   3   -1.60    3.00
  -1 -22   3    3.50    7.70
   1 -22  -3   -6.40    2.80
   1 -22  -3   -3.90    7.20
   1  22  -3   -3.20    4.70
  -1  22   3   12.80    9.10
   1  22  -3  -12.00   11.30
   0 -22   3   -4.10    5.20
   0 -22   3   -3.40    7.90
   0 -22  -3    5.00    5.20
   0 -22   3    0.10    3.00
   0 -22  -3  -11.20    8.50
   0 -22  -3   -1.30    2.70
   0  22   3   -8.70    8.50
   0  22  -3    9.80   11.10
   0  22  -3    4.10    5.70
   0  22   3   -0.40    5.40
  -1 -22  -3   -6.70    9.50
  -1 -22  -3    2.00    2.90
  -1 -22  -3    2.50    6.00
   1 -22   3    6.50    8.10
  -1  22  -3   -0.40   11.20
   1  22   3   -6.10    4.70
   1  22   3  -13.10   10.80
  -1  22  -3    6.70    7.20
  -2 -22  -3    3.60   12.70
  -2 -22  -3   -5.90    4.30
   2 -22   3   -6.80    9.60
   2 -22   3    4.10    3.60
  -2 -22  -3    9.90    6.40
   2  22   3  -26.40   14.10
  -2  22  -3  -15.30    9.90
   2  22   3    0.30    4.20
   3 -22   3   -1.10    3.30
  -3 -22  -3   -6.00    5.10
   3  22   3   -2.50    3.60
   3  22   3   -3.00    4.10
  -3  22  -3  -20.20   10.70
  -4 -22  -3    4.80    6.50
   4 -22   3    4.60    3.90
   4  22   3    1.10    4.40
   4  22   3    3.60    3.50
  -4  22  -3   11.80   12.20
   5 -23  -3    1.10    4.40
  -5 -23   3   -2.80    5.80
   5  23  -3   -4.70    3.90
   4 -23  -3    2.10    4.20
  -4 -23   3   -3.20    5.60
   4  23  -3    8.50    4.10
  -4  23   3    1.00   10.90
   3 -23  -3   29.20   21.60
  -3 -23   3    2.10    6.10
   3 -23  -3    6.00    3.90
   3  23  -3    2.20    4.70
  -3  23   3   15.70   10.40
  -2 -23   3   14.50   11.10
  -2 -23   3   12.00    6.60
  -2 -23   3    1.20    3.60
   2 -23  -3    2.80    3.40
   2 -23  -3   12.70   15.30
  -2  23   3    5.10    9.20
   2  23  -3    1.00    4.90
   2  23  -3   10.60   21.30
   1 -23  -3   -4.30    9.30
  -1 -23   3    0.00    8.90
   1 -23  -3   -0.80    3.90
  -1 -23   3    6.70    4.00
  -1 -23   3   -1.30    4.80
   1 -23  -3    4.00    5.40
  -1  23   3    6.80    9.20
   1  23  -3    9.00   13.80
   1  23  -3   15.50    5.80
   0 -23   3   15.50    9.20
   0 -23   3   17.90    7.00
   0 -23  -3   10.80    6.10
   0 -23   3   17.40    4.80
   0 -23  -3   20.00    4.20
   0 -23  -3   12.60    9.50
   0  23   3    9.50    7.00
   0  23   3   10.30   10.70
   0  23  -3    4.60   12.00
   1 -23   3    6.10    3.80
  -1 -23  -3    5.60   11.60
   1 -23   3   -4.40    9.90
  -1 -23  -3    8.70    6.00
  -1 -23  -3   -6.20    4.30
  -1  23  -3   10.60   11.80
   1  23   3   13.60    5.70
   1  23   3    1.80   12.40
   2 -23   3  -10.90   10.50
  -2 -23  -3   12.60    6.80
  -2 -23  -3   12.10    4.20
   2 -23   3    6.00    3.80
   2  23   3   -4.50   28.80
  -2  23  -3    3.30   11.80
   2  23   3   -2.40    3.80
   2  23   3   -1.40    4.60
   3 -23   3    1.50    3.60
  -3 -23  -3   -1.20    6.40
  -3  23  -3   -8.80   11.90
   3  23   3    1.50    3.80
   3  23   3    0.30    4.70
  -4 -23  -3   -0.70    6.90
   4 -23   3    7.50    5.10
   4  23   3    7.60    4.50
   4  23   3    4.60    4.20
  -4  23  -3   10.30   13.90
  -4 -24   3   -3.50    6.10
   4 -24  -3    1.00    4.60
   4  24  -3    1.10    4.80
  -3 -24   3   -1.10    3.50
  -3 -24   3    2.60    6.80
   3 -24  -3    1.60    4.00
   3  24  -3    2.10    4.90
  -3  24   3   11.60   10.00
   2 -24  -3   -4.20   11.60
   2 -24  -3   -4.50    3.90
  -2 -24   3    4.40    3.90
  -2 -24   3   -6.50   13.10
  -2 -24   3    0.00    5.30
  -2  24   3   -0.30    9.90
   2  24  -3   14.00   25.60
   2  24  -3   -1.70    5.20
   1 -24  -3    1.30    3.90
   1 -24  -3   -5.10    9.00
  -1 -24   3   -5.00    4.90
  -1 -24   3    5.50    3.50
  -1 -24   3   -0.60    9.10
   1  24  -3   -3.20    5.30
   1  24  -3    1.50   20.60
   0 -24   3    8.70    4.30
   0 -24  -3   -3.20   10.70
   0 -24  -3    7.50    3.80
   0 -24   3    5.10   10.30
   0 -24   3    5.30    5.40
   0 -24  -3    3.20    5.70
   0  24   3   17.80    7.40
   0  24  -3   -3.70   22.70
   0  24  -3   12.40    7.20
   0  24   3    2.50   15.70
   1 -24   3   30.90   12.90
  -1 -24  -3   20.20   13.80
  -1  24  -3   40.50   15.20
   1  24   3   26.30   15.30
  -1  24  -3   50.59   10.70
  -2 -24  -3   -4.00    5.80
   2 -24   3   -2.10    3.30
  -2  24  -3   -7.20   12.50
   2  24   3    9.00    5.00
   2  24   3    0.10    4.60
   2  24   3   10.40   20.00
  -3 -24  -3   -3.70    6.60
   3 -24   3   12.70    4.70
  -3  24  -3   13.50   13.90
   3  24   3   15.60    5.70
   3  24   3    3.10    4.80
   4 -24   3   -6.10    3.60
  -4 -24  -3    1.90    5.90
   4  24   3    2.50    4.40
   4  24   3    5.70    4.70
  -4 -25   3   12.10    3.50
  -4 -25   3   10.80    6.60
   4 -25  -3   12.80    5.80
   4  25  -3    7.70    4.90
  -3 -25   3   -1.00    3.10
   3 -25  -3    2.30    5.10
  -3 -25   3    3.00    6.20
  -3  25   3  -12.80   10.70
   3  25  -3   -5.50    4.30
  -2 -25   3    8.70    7.00
   2 -25  -3   12.70    5.30
  -2 -25   3   23.60    5.50
  -2  25   3   19.20   11.00
   2  25  -3   12.30    6.10
  -1 -25   3    4.90    3.80
  -1 -25   3   -1.30    5.50
   1 -25  -3    9.40    4.50
   1  25  -3    0.80   18.10
  -1  25   3   17.00   10.60
   1  25  -3   -4.00    6.20
   0 -25   3    6.70    3.80
   0 -25   3    8.80    6.20
   0 -25  -3    8.70    4.80
   0 -25  -3    7.40    6.60
   0  25  -3   21.10   15.50
   0  25  -3  -11.20    7.00
   0  25   3   -4.80   11.90
   0  25   3   24.20    8.00
   1 -25   3    4.30    3.80
  -1 -25  -3   -2.50    6.50
  -1  25  -3    0.60   13.30
   1  25   3    6.10    6.40
  -1  25  -3  -15.70   10.40
   1  25   3   -9.10   14.70
   2 -25   3   17.70    5.10
  -2 -25  -3    9.30    6.80
   2  25   3   12.00    5.80
  -2  25  -3   19.00   14.00
   2  25   3   22.30   27.40
  -3 -25  -3    1.30    6.30
   3 -25   3    3.80    4.00
   3  25   3    0.30    5.10
  -3  25  -3   17.40   15.20
   3  25   3   13.50    5.20
   3 -26  -3    3.30    7.30
  -3 -26   3   -0.70    5.60
  -3 -26   3   -2.90    3.30
  -3  26   3    1.60   12.00
   3  26  -3    2.10    4.60
  -2 -26   3    3.20    3.90
   2 -26  -3   -2.00    6.00
  -2 -26   3  -11.20    5.40
  -2  26   3   -5.60   10.70
   2  26  -3   -1.90    4.90
  -1 -26   3    3.20    6.20
  -1 -26   3    1.90    3.90
  -1  26   3    1.90   11.40
   1  26  -3    1.70   21.90
   0 -26  -3    6.90    7.50
   0  26  -3   34.70   17.60
   0  26  -3   15.30    8.20
   0  26   3    6.50   13.20
   1 -26   3    7.90    4.30
  -1 -26  -3    7.80    6.90
  -1  26  -3    5.00   15.40
   1  26   3   14.00   17.60
   1  26   3   -0.50    8.60
  -2 -26  -3    9.90    8.30
   2  26   3   24.80    7.10
  -2 -27   3    6.40    6.80
  -2 -27   3    0.30    3.80
  -2  27   3   17.10   12.60
   2  27  -3   -2.50    5.50
  -1 -27   3    3.30    7.40
  -1 -27   3  -11.00    4.90
   1  27  -3    1.10    6.20
   1  27  -3  -16.50   36.40
  -1  27   3    8.50   20.20
   0 -27   3    2.40    3.80
   0 -27  -3    2.80    6.90
   0  27  -3    0.90   21.30
   0  27  -3   -7.00    9.20
   1 -27   3    5.00    4.30
  -1 -27  -3    4.40    7.10
   1  27   3    3.30    7.50
  -1  27  -3    4.20   17.30
   1  27   3   36.90   24.90
  -2 -27  -3    0.70    7.40
   2 -27   3   11.40    4.80
   2  27   3    2.90    5.60
  -1 -28   3    3.10    5.00
   1  28  -3   -8.80    7.10
   0 -28   3   -2.70    3.70
   0  28  -3  -21.30    9.70
   1 -28   3    1.20    3.50
   1  28   3    5.00    9.30
  -8   0   4    4.50    9.70
  -8   0   4    2.80   12.50
   7   0  -4   -3.70    3.30
   7   0  -4    1.10    3.10
  -7   0   4    0.40    6.60
  -6   0   4  248.38   20.20
   6   0  -4  263.97   18.60
   6   0  -4  265.87   18.50
  -6   0   4  226.48   20.90
   5   0  -4   -1.50    2.20
   5   0  -4    2.90    2.80
   5   0  -4    0.50    2.90
  -5   0   4   -0.70    3.90
  -4   0   4 1045.80   62.79
   4   0  -4 1008.10   62.29
  -4   0   4  939.01   63.39
   4   0  -4 1022.00   62.19
   4   0  -4 1000.70   62.19
   3   0  -4    2.10    1.30
   3   0  -4   -1.40    2.80
   3   0  -4    0.80    1.80
  -3   0   4   -0.80    2.20
  -3   0   4   -0.80    2.40
   3   0  -4    1.00    1.70
   2   0  -4 2291.87  141.79
   2   0  -4 2406.06  141.49
  -2   0   4 2367.26  142.49
   2   0  -4 2252.17  141.49
   2   0  -4 2355.96  141.89
  -1   0   4   -1.30    2.70
  -1   0   4   -0.70    0.90
   1   0  -4    0.20    1.20
   1   0  -4   -1.20    1.70
   1   0  -4   -0.10    1.00
   0   0  -4  839.02   51.19
   0   0  -4  900.41   51.99
   0   0   4  835.32   52.69
   0   0   4  793.82   50.39
   0   0  -4  725.23   50.19
   0   0  -4  833.42   50.19
  -1   0  -4    1.90    2.30
   1   0   4    0.30    1.60
  -1   0  -4   -1.30    0.90
  -1   0  -4    0.00    2.90
   1   0   4    5.80    4.20
   1   0   4    1.10    0.80
   1   0   4    6.30    2.90
   2   0   4  575.74   35.50
   2   0   4  530.85   35.20
  -2   0  -4  589.74   37.60
   2   0   4  589.84   35.10
   2   0   4  587.54   38.50
  -2   0  -4  543.05   38.00
   2   0   4  588.84   36.30
   3   0   4    0.70    1.40
   3   0   4   -1.70    3.10
  -3   0  -4   -4.50    3.20
   4   0   4  130.09   10.70
   4   0   4  151.28   12.70
   4   0   4  135.19   10.50
  -4   0  -4  138.69   14.20
  -4   0  -4  136.29   13.90
   5   0   4    1.00    2.50
   5   0   4    1.40    2.60
  -5   0  -4   -3.00    4.90
  -6   0  -4  126.89   16.90
   6   0   4  108.79    9.00
   6   0   4  138.39   11.70
  -7   0  -4   20.80    8.90
  -7   0  -4   -1.10    6.10
   7   0   4    3.60    4.00
   7   0   4    1.70    3.10
  -8  -1   4  -18.40    9.20
  -8  -1   4   11.30   11.10
   8  -1  -4   -1.50    3.10
   8   1  -4    5.10    3.60
  -8   1   4   -6.20   13.80
  -8   1   4    5.60    9.40
   7  -1  -4   26.30    4.90
  -7  -1   4   21.50   15.20
   7  -1  -4   27.00    5.40
  -7  -1   4   24.40    8.30
   7   1  -4   40.50    6.70
   7   1  -4   32.10    5.60
  -7   1   4   25.80    7.90
   6  -1  -4   57.59    6.80
  -6  -1   4   49.80    9.30
  -6  -1   4   41.10    9.10
   6  -1  -4   43.90    6.60
   6   1  -4   48.20    6.80
   6   1  -4   38.80    6.60
  -6   1   4   44.60    9.60
  -6   1   4   40.10    7.40
   5  -1  -4  267.07   18.10
   5  -1  -4  244.28   17.70
  -5  -1   4  245.18   19.90
  -5  -1   4  279.77   19.60
   5  -1  -4  267.67   18.20
  -5   1   4  259.27   18.60
   5   1  -4  258.67   18.20
   5   1  -4  262.07   18.10
  -5   1   4  249.48   19.90
   5   1  -4  249.38   17.60
   4  -1  -4    6.00    2.30
  -4  -1   4   11.00    3.90
  -4  -1   4    4.80    3.30
   4  -1  -4    2.80    2.10
   4  -1  -4    7.00    2.60
   4   1  -4    6.70    2.60
   4   1  -4    6.30    2.50
  -4   1   4   10.00    3.00
   4   1  -4    6.30    2.20
  -3  -1   4 1076.09   73.99
   3  -1  -4 1159.48   73.29
   3  -1  -4 1227.78   73.59
  -3  -1   4 1239.98   74.19
   3   1  -4 1227.08   73.59
  -3   1   4 1255.67   73.49
   3   1  -4 1202.18   73.09
   3   1  -4 1142.29   73.29
   3   1  -4 1236.08   73.29
   2  -1  -4  376.76   24.00
   2  -1  -4  370.96   23.90
  -2  -1   4  395.36   25.40
   2  -1  -4  373.66   24.30
   2  -1  -4  352.46   24.10
   2   1  -4  356.86   24.00
  -2   1   4  394.66   24.80
   2   1  -4  431.76   24.10
   2   1  -4  401.06   24.40
   2   1  -4  388.36   24.30
  -1  -1   4 1342.77   89.09
   1  -1  -4 1439.26   87.59
   1  -1  -4 1386.06   87.99
   1   1  -4 1450.15   88.79
  -1   1   4 1288.37   88.89
   1   1  -4 1515.85   87.69
   1   1  -4 1467.95   87.99
   1   1  -4 1605.64   87.29
   0  -1  -4  189.68   13.00
   0  -1   4  146.29   11.40
   0  -1  -4  180.08   12.30
   0  -1   4  184.68   14.30
   0  -1  -4  168.48   11.10
   0  -1  -4  153.58   11.50
   0   1  -4  179.88   13.20
   0   1  -4  179.38   12.20
   0   1   4  171.68   11.40
   0   1   4  179.38   14.20
  -1  -1  -4    7.50    2.90
  -1  -1  -4    3.90    3.30
   1  -1   4    3.40    4.10
  -1  -1  -4    4.30    1.10
   1  -1   4    4.60    1.10
   1  -1   4    7.60    2.30
   1   1   4    5.10    2.10
  -1   1  -4    6.80    3.60
   1   1   4    8.80    2.60
   1   1   4    1.30    4.20
  -1   1  -4    4.60    2.50
   2  -1   4    3.50    1.50
  -2  -1  -4    1.50    3.40
   2  -1   4    3.90    2.60
   2  -1   4    0.20    4.40
   2  -1   4    2.00    2.30
  -2  -1  -4    5.50    3.00
   2  -1   4    1.90    1.30
  -2   1  -4    3.70    3.00
  -2   1  -4    4.90    4.00
   2   1   4    2.70    1.20
   2   1   4    4.00    2.40
   3  -1   4  457.65   28.80
   3  -1   4  461.05   29.90
  -3  -1  -4  442.36   31.30
  -3  -1  -4  449.66   31.60
  -3   1  -4  441.46   31.60
  -3   1  -4  457.25   31.30
   3   1   4  443.86   28.70
   3   1   4  456.65   29.80
   4  -1   4   27.30    5.40
   4  -1   4   30.60    4.80
  -4  -1  -4   55.79    9.60
   4  -1   4   37.30    4.60
   4   1   4   33.30    5.50
   4   1   4   39.50    6.40
   4   1   4   39.00    4.60
  -4   1  -4   53.69    9.10
  -4   1  -4   53.99    8.80
  -5  -1  -4    3.60    5.70
  -5  -1  -4    8.30    7.40
   5  -1   4    0.20    2.10
   5  -1   4    0.10    2.50
  -5   1  -4    6.40    5.60
  -5   1  -4   -5.20    8.40
   5   1   4    4.30    3.20
   5   1   4   -0.20    2.30
  -6  -1  -4   79.29   13.80
   6  -1   4   56.19    7.00
  -6   1  -4   82.49   13.90
   6   1   4   66.89   10.00
   6   1   4   53.79    6.20
  -7  -1  -4   -6.10    8.70
   7  -1   4   -2.20    2.80
   7  -1   4   -2.90    5.20
  -7  -1  -4    5.60    6.50
  -7   1  -4    5.40    8.60
   7   1   4   -4.50    3.60
  -7   1  -4    3.00    6.50
   8  -2  -4    7.20    3.70
  -8  -2   4    9.50    9.70
  -8  -2   4  -12.70   10.90
   8  -2  -4    7.60    4.50
   8   2  -4   12.30    4.30
  -8   2   4    8.70   11.30
   7  -2  -4   44.80    6.50
  -7  -2   4   35.00    9.50
   7  -2  -4   47.10    7.00
  -7  -2   4   24.20   10.00
   7   2  -4   42.30    6.80
  -7   2   4   42.70    8.70
   6  -2  -4    2.20    3.30
   6  -2  -4    1.20    3.20
  -6  -2   4   -7.40    4.70
   6  -2  -4    1.40    3.20
  -6  -2   4   -5.00    5.40
   6   2  -4   -1.60    3.10
  -6   2   4   -2.50    5.80
   6   2  -4    0.90    3.10
   6   2  -4    1.40    3.30
  -6   2   4    4.30    4.40
  -5  -2   4   37.80    7.40
  -5  -2   4   47.00    8.30
   5  -2  -4   43.10    5.60
   5  -2  -4   41.20    5.50
   5  -2  -4   44.20    5.40
  -5   2   4   45.60    6.00
   5   2  -4   38.90    5.50
   5   2  -4   41.10    5.00
   5   2  -4   35.30    5.70
  -4  -2   4   41.70    6.50
   4  -2  -4   40.40    4.70
   4  -2  -4   40.50    4.80
   4  -2  -4   44.90    5.00
  -4  -2   4   37.60    6.20
   4   2  -4   46.90    5.10
   4   2  -4   47.50    5.00
   4   2  -4   41.90    4.80
  -4   2   4   32.30    5.90
   3  -2  -4  416.96   28.70
   3  -2  -4  448.16   28.30
  -3  -2   4  426.36   29.30
   3  -2  -4  462.75   28.60
  -3  -2   4  459.85   29.60
   3   2  -4  485.35   28.50
   3   2  -4  487.15   28.70
   3   2  -4  463.75   28.40
   3   2  -4  448.26   28.50
  -3   2   4  393.46   28.50
  -3   2   4  458.05   28.20
   2  -2  -4    3.30    1.30
   2  -2  -4    5.60    1.90
  -2  -2   4    6.30    3.20
   2  -2  -4    4.70    1.30
   2  -2  -4    5.30    1.60
  -2  -2   4    6.60    2.30
   2   2  -4    4.30    1.80
   2   2  -4    5.70    1.60
  -2   2   4    3.30    2.20
   2   2  -4    3.80    1.60
  -2   2   4    2.40    2.30
   1  -2  -4  690.03   42.10
  -1  -2   4  588.34   40.40
   1  -2  -4  621.84   38.50
   1  -2  -4  586.84   38.90
  -1   2   4  583.24   40.00
   1   2  -4  598.84   39.70
   1   2  -4  619.54   38.90
   1   2  -4  704.93   38.20
   0  -2   4  104.89   10.50
   0  -2  -4  106.79    8.10
   0  -2  -4   88.49    7.60
   0  -2  -4  108.39    8.50
   0  -2  -4   99.49    6.90
   0   2   4  107.09   10.30
   0   2  -4  104.39    7.90
   0   2  -4   88.59    7.00
   0   2   4  110.59    7.30
   1  -2   4  368.96   23.20
  -1  -2  -4  356.36   23.10
  -1  -2  -4  394.06   25.50
  -1  -2  -4  383.56   25.00
   1  -2   4  370.06   23.80
  -1   2  -4  373.76   24.60
  -1   2  -4  366.66   25.60
   1   2   4  357.16   24.30
   1   2   4  368.86   23.70
   1   2   4  399.06   26.50
  -2  -2  -4 2291.07  137.39
   2  -2   4 2160.88  134.99
   2  -2   4 2296.27  135.69
   2  -2   4 2358.66  135.19
   2  -2   4 2128.39  137.19
  -2   2  -4 2218.58  136.79
   2   2   4 2261.37  135.59
   2   2   4 2165.18  134.69
   2   2   4 2224.08  137.99
  -2   2  -4 2099.89  137.29
  -3  -2  -4    1.80    3.80
   3  -2   4    3.60    2.10
  -3  -2  -4    4.30    3.80
   3  -2   4    0.50    1.70
   3  -2   4    3.20    3.00
   3   2   4    3.70    1.60
  -3   2  -4    4.20    4.10
  -3   2  -4    6.10    3.70
   3   2   4   -0.70    7.30
   3   2   4   -0.90    2.60
   4  -2   4   23.00    5.00
  -4  -2  -4   35.70    8.20
   4  -2   4   21.60    3.70
  -4  -2  -4   31.60    6.80
   4  -2   4   25.80    4.00
   4   2   4   20.60    4.50
  -4   2  -4   42.10    8.30
  -4   2  -4   30.50    7.10
   4   2   4   21.60    3.60
   4   2   4   22.10    4.60
   5  -2   4  127.39   11.30
  -5  -2  -4  135.69   16.90
  -5  -2  -4  154.08   15.60
   5  -2   4  149.29   11.50
   5   2   4  144.09   12.00
   5   2   4  150.88   11.50
  -5   2  -4  133.29   17.70
  -5   2  -4  154.48   16.00
  -6  -2  -4    6.30    7.40
   6  -2   4    5.40    3.20
  -6  -2  -4   -3.70   13.30
   6  -2   4    1.20    4.20
  -6   2  -4   -4.30    7.00
   6   2   4    1.20    3.40
  -7  -2  -4    9.90    9.00
   7  -2   4    8.00    3.20
  -7  -2  -4    9.00    7.10
   7  -2   4   32.70    8.40
   7   2   4   10.00    4.30
  -7   2  -4    6.50    9.90
  -8  -3   4    5.80   10.80
   8  -3  -4   -3.80    3.30
  -8  -3   4   -6.90    9.70
   8  -3  -4    6.70    3.90
   8   3  -4    2.70    3.10
  -7  -3   4    4.30    6.70
  -7  -3   4   10.20    7.10
   7  -3  -4   11.00    4.40
   7  -3  -4    2.20    3.30
  -7   3   4   -9.30    6.40
   7   3  -4    6.10    4.10
  -7   3   4   -6.70    9.40
   6  -3  -4  270.07   17.50
   6  -3  -4  234.98   17.30
  -6  -3   4  239.98   20.20
  -6  -3   4  220.68   20.00
   6  -3  -4  190.28   16.60
   6   3  -4  230.88   17.50
   6   3  -4  264.97   17.80
  -6   3   4  253.47   18.70
  -6   3   4  204.18   19.80
   5  -3  -4   -0.40    2.60
  -5  -3   4    5.20    4.50
   5  -3  -4    5.00    3.00
   5  -3  -4    3.50    2.80
  -5  -3   4    9.30    4.50
   5   3  -4    8.70    2.80
   5   3  -4    3.40    2.90
   5   3  -4    4.10    2.90
  -5   3   4    1.90    3.00
   4  -3  -4 1302.67   81.59
  -4  -3   4 1402.66   83.29
  -4  -3   4 1220.28   82.99
   4  -3  -4 1345.27   81.69
   4  -3  -4 1372.46   81.49
  -4   3   4 1324.57   80.99
   4   3  -4 1396.96   81.19
   4   3  -4 1388.36   81.59
   4   3  -4 1366.76   81.59
  -4   3   4 1170.48   81.49
   4   3  -4 1278.07   81.69
  -3  -3   4  379.86   27.20
   3  -3  -4  415.56   26.20
  -3  -3   4  430.56   27.80
   3  -3  -4  412.46   26.50
   3  -3  -4  398.46   26.60
   3  -3  -4  410.56   29.70
   3   3  -4  396.76   26.30
   3   3  -4  428.56   26.40
   3   3  -4  475.95   26.50
  -3   3   4  420.26   25.70
   3   3  -4  430.86   26.50
  -3   3   4  375.06   25.80
  -2  -3   4 4167.78  252.37
   2  -3  -4 4125.19  253.67
   2  -3  -4 4028.50  250.97
   2  -3  -4 3725.53  250.47
   2  -3  -4 4254.37  250.67
   2   3  -4 3803.72  250.67
   2   3  -4 4249.17  251.17
   2   3  -4 4312.67  251.07
  -2   3   4 4048.40  251.07
  -2   3   4 4735.43  251.67
   1  -3  -4 1705.83  109.09
  -1  -3   4 1639.84  110.59
  -1  -3   4 1777.82  108.79
   1  -3  -4 1796.02  110.99
   1  -3  -4 1727.13  108.79
  -1   3   4 1778.62  110.19
   1   3  -4 1841.22  109.19
   1   3  -4 1880.31  108.39
   1   3  -4 1952.40  110.79
   0  -3  -4  629.34   40.30
   0  -3  -4  620.84   40.40
   0  -3  -4  650.43   41.10
   0  -3  -4  625.44   39.30
   0  -3   4  613.04   42.00
   0   3  -4  602.34   39.20
   0   3   4  690.33   39.50
   0   3  -4  684.83   42.00
   0   3  -4  653.43   40.20
   0   3   4  631.04   41.70
  -1  -3  -4  774.02   48.20
   1  -3   4  765.32   49.30
   1  -3   4  744.93   46.90
  -1  -3  -4  789.12   48.40
   1  -3   4  742.13   46.40
  -1  -3  -4  737.63   46.20
   1   3   4  690.33   47.60
   1   3   4  795.12   49.60
  -1   3  -4  763.42   47.70
   1   3   4  772.82   46.90
   2  -3   4  899.71   57.39
   2  -3   4  914.91   55.89
  -2  -3  -4  909.31   57.49
   2  -3   4  935.61   55.69
  -2  -3  -4  921.11   57.39
   2  -3   4  887.01   55.09
   2   3   4  908.11   55.79
  -2   3  -4  863.01   56.69
   2   3   4  926.81   58.59
   2   3   4  866.61   54.79
  -2   3  -4  816.12   57.39
   3  -3   4    1.00    2.20
  -3  -3  -4   -1.80    3.30
   3  -3   4    0.60    2.80
  -3  -3  -4    1.30    3.50
   3  -3   4    0.00    1.80
   3  -3   4    0.50    1.70
   3   3   4    6.80    6.90
   3   3   4    2.40    2.70
  -3   3  -4    2.00    3.70
   3   3   4    2.10    1.50
  -3   3  -4    1.50    3.80
   4  -3   4   69.09    6.10
   4  -3   4   57.59    6.30
  -4  -3  -4   68.49   10.00
   4  -3   4   49.70    8.00
  -4  -3  -4   59.79    9.40
   4   3   4   62.09    9.30
  -4   3  -4   77.49   10.30
   4   3   4   63.99    6.00
  -4   3  -4   65.29    9.70
  -5  -3  -4   56.09   10.70
   5  -3   4   52.59    6.20
   5  -3   4   49.80    6.00
  -5  -3  -4   65.39   11.50
   5   3   4   47.70    6.70
   5   3   4   51.69    6.20
  -5   3  -4   64.89   12.10
  -5   3  -4   63.49   11.20
  -6  -3  -4   -3.20   12.20
   6  -3   4    5.30    3.20
  -6  -3  -4   15.40    7.70
  -6  -3  -4    8.50    6.50
   6  -3   4    2.20    3.40
   6   3   4    3.40    3.90
  -6   3  -4    7.40    7.60
   6   3   4    5.40    3.50
  -7  -3  -4   11.80    9.20
  -7  -3  -4    6.60    5.30
   7  -3   4    3.80    3.10
   7   3   4   11.70    3.80
  -7   3  -4   14.10    9.40
  -8  -4   4   10.60   10.00
   8  -4  -4    4.50    3.80
  -8  -4   4   -5.90   10.00
   8  -4  -4    6.40    4.00
   8   4  -4    4.20    3.20
  -8   4   4   15.00   12.20
  -7  -4   4   10.80    8.10
  -7  -4   4    5.60    7.60
   7  -4  -4    6.90    3.90
   7  -4  -4    4.40    3.60
  -7   4   4   11.50    8.30
   7   4  -4    7.70    3.70
  -7   4   4    3.80    6.60
   6  -4  -4   25.70    5.10
  -6  -4   4   22.70    7.10
   6  -4  -4   18.20    4.20
   6  -4  -4   12.50    4.50
  -6  -4   4   22.20    6.90
   6   4  -4   18.30    4.40
  -6   4   4   19.00    5.60
   5  -4  -4   17.20    3.90
   5  -4  -4   14.10    3.40
  -5  -4   4   14.90    5.50
   5  -4  -4   14.80    3.80
  -5  -4   4   21.30    5.80
   5   4  -4   18.00    4.10
   5   4  -4   15.60    2.80
  -5   4   4   10.80    3.40
   5   4  -4    6.60    2.80
   5   4  -4   20.10    4.10
  -4  -4   4   52.69    7.10
   4  -4  -4   53.09    5.50
  -4  -4   4   59.59    8.00
   4  -4  -4   60.09    5.50
   4  -4  -4   50.19    5.80
   4   4  -4   53.99    5.90
  -4   4   4   51.79    5.20
  -4   4   4   50.79    4.50
   4   4  -4   59.79    5.30
   4   4  -4   69.49    6.20
   4   4  -4   57.59    5.60
   3  -4  -4   42.40    8.00
   3  -4  -4   30.00    4.00
   3  -4  -4   32.50    3.60
  -3  -4   4   34.20    5.20
   3   4  -4   42.00    4.00
   3   4  -4   37.40    4.10
   3   4  -4   24.30    3.70
   2  -4  -4   52.99    7.40
   2  -4  -4   51.79    4.60
  -2  -4   4   58.19    7.20
  -2  -4   4   39.30    5.10
   2  -4  -4   43.30    3.80
  -2   4   4   49.00    4.60
   2   4  -4   48.90    4.10
  -2   4   4   43.30    4.70
   2   4  -4   51.49    4.70
  -1  -4   4  294.37   22.10
   1  -4  -4  312.87   19.80
   1  -4  -4  331.17   22.40
   1  -4  -4  288.27   20.10
   1   4  -4  317.47   22.10
   1   4  -4  303.27   19.30
  -1   4   4  314.77   21.50
   1   4  -4  334.07   20.40
   0  -4  -4   77.39    6.80
   0  -4  -4   80.49    7.70
   0  -4   4   62.79    9.10
   0  -4   4   79.69    6.20
   0  -4  -4   75.09    5.60
   0  -4  -4   79.69    6.80
   0   4   4   80.79    8.80
   0   4  -4   70.39    8.50
   0   4   4   77.79    5.70
   0   4  -4   81.59    6.50
   1  -4   4  734.43   48.30
   1  -4   4  796.02   47.90
   1  -4   4  783.12   50.69
  -1  -4  -4  778.52   49.60
  -1  -4  -4  791.52   47.80
  -1  -4  -4  775.72   49.70
  -1   4  -4  794.52   50.89
   1   4   4  768.52   48.20
  -1   4  -4  758.52   49.10
   1   4   4  821.42   51.09
   2  -4   4  492.15   31.70
   2  -4   4  500.45   31.20
   2  -4   4  512.15   31.80
  -2  -4  -4  486.25   33.20
  -2  -4  -4  494.25   33.30
   2   4   4  510.35   34.80
   2   4   4  493.15   31.60
  -2   4  -4  479.75   32.50
   2   4   4  479.15   30.50
  -3  -4  -4    9.10    4.70
  -3  -4  -4   14.40    5.00
   3  -4   4    9.30    2.30
   3  -4   4    9.70    3.50
   3  -4   4   14.80    3.00
   3  -4   4    9.40    2.40
  -3   4  -4    8.50    4.70
   3   4   4   14.90    2.40
   3   4   4    9.20    3.20
   3   4   4    0.50    8.30
   4  -4   4  113.39   10.00
  -4  -4  -4  108.99   12.60
  -4  -4  -4  118.39   13.10
   4  -4   4  126.29   11.80
   4  -4   4  117.89    9.10
   4   4   4  114.39   10.30
   4   4   4  136.59    9.40
  -4   4  -4  102.99   13.00
  -4   4  -4  117.79   13.10
  -5  -4  -4   56.09   10.70
   5  -4   4   57.89    6.50
  -5  -4  -4   51.69   11.80
   5  -4   4   50.59    6.00
  -5   4  -4   55.69   10.50
   5   4   4   48.90    7.00
   5   4   4   62.39    6.30
   6  -4   4    8.20    3.10
  -6  -4  -4   43.30   13.80
   6  -4   4    0.40    3.40
  -6  -4  -4   13.50    7.40
  -6  -4  -4   19.70    8.30
   6   4   4    4.70    3.60
   6   4   4   11.70    3.70
  -6   4  -4   21.50    8.80
   6   4   4    7.30    3.50
  -7  -4  -4   18.70    9.60
  -7  -4  -4   11.30    7.30
   7  -4   4    4.20    3.20
   7   4   4   11.30    4.30
  -7   4  -4    1.70    9.40
   8  -5  -4    8.50    4.00
  -8  -5   4   -6.10    9.60
  -8  -5   4   19.00   13.50
   8  -5  -4    3.40    3.30
   8   5  -4    0.90    2.90
   7  -5  -4   -0.40    3.30
   7  -5  -4   -0.10    2.90
  -7  -5   4   -1.10    7.00
  -7  -5   4    3.70    7.20
  -7   5   4    5.10    8.10
  -7   5   4    6.70    6.10
   7   5  -4    0.70    3.10
   6  -5  -4   91.69    9.70
   6  -5  -4   93.09    9.00
  -6  -5   4   72.69   12.20
  -6  -5   4   92.49   13.20
  -6   5   4   88.79    9.90
   6   5  -4   96.59    9.30
  -5  -5   4  183.28   18.00
  -5  -5   4  223.78   18.50
   5  -5  -4  242.78   15.40
   5  -5  -4  224.68   15.80
   5  -5  -4  202.68   15.40
   5   5  -4  195.08   14.80
   5   5  -4  204.78   15.70
   5   5  -4  215.38   14.60
  -5   5   4  221.48   14.70
   4  -5  -4  107.39    9.00
  -4  -5   4  100.39   10.60
   4  -5  -4   92.69   12.30
  -4  -5   4  123.49   11.50
   4  -5  -4  103.29    8.60
   4  -5  -4  124.49    8.70
   4   5  -4  102.49    8.90
   4   5  -4  116.29    8.70
   4   5  -4  121.19    8.80
   3  -5  -4  100.89    7.60
   3  -5  -4  107.29    7.50
  -3  -5   4   90.99    9.10
   3  -5  -4  103.39   11.20
  -3  -5   4  102.89   10.20
   3  -5  -4  105.19    8.10
   3   5  -4  107.29    8.00
   3   5  -4  101.39    7.80
   3   5  -4  105.79    8.00
   2  -5  -4   58.89    4.50
   2  -5  -4   59.69    5.40
  -2  -5   4   61.79    7.90
  -2  -5   4   50.89    5.90
   2  -5  -4   66.09    8.10
  -2   5   4   55.69    5.40
   2   5  -4   54.79    6.30
   2   5  -4   57.79    4.70
  -1  -5   4  133.49   12.40
  -1  -5   4  163.18   10.50
   1  -5  -4  121.79   10.00
   1  -5  -4  142.49    9.90
   1  -5  -4  145.99   12.40
   1   5  -4  143.79   10.30
  -1   5   4  158.78   11.90
   1   5  -4  139.89   12.50
   0  -5  -4 1930.81  115.89
   0  -5   4 1997.70  114.19
   0  -5  -4 1643.54  113.99
   0  -5  -4 1903.91  113.69
   0  -5  -4 1815.72  114.79
   0  -5   4 1728.23  116.19
   0  -5  -4 1790.62  114.29
   0   5  -4 1950.20  116.49
   0   5   4 1954.80  116.09
   0   5  -4 1985.80  114.49
   0   5   4 1876.11  113.59
   1  -5   4    1.30    1.90
  -1  -5  -4    1.80    2.90
   1  -5   4    9.30    4.60
  -1  -5  -4    1.20    2.10
   1  -5   4   -2.50    1.10
  -1  -5  -4   -2.00    1.70
   1   5   4    0.60    1.60
  -1   5  -4   -3.40    3.30
  -1   5  -4    1.20    2.00
   1   5   4   -5.00    4.20
  -2  -5  -4 1504.05   95.89
  -2  -5  -4 1508.15   96.09
   2  -5   4 1540.55   93.79
   2  -5   4 1432.96   93.19
   2  -5   4 1602.84   94.99
   2  -5   4 1529.95   94.29
   2   5   4 1523.75   93.19
  -2   5  -4 1507.55   95.29
   2   5   4 1487.85   94.19
   2   5   4 1610.14   97.59
  -2   5  -4 1652.53  104.59
   3  -5   4    3.20    2.60
  -3  -5  -4    3.10    4.30
   3  -5   4   -0.50    2.70
  -3  -5  -4    3.70    4.00
   3  -5   4    2.00    1.90
   3  -5   4    1.30    1.60
   3   5   4    1.10    1.60
   3   5   4    2.70    2.90
   3   5   4   -6.00    7.30
  -3   5  -4   -2.80    3.50
   4  -5   4  620.14   41.50
   4  -5   4  677.93   43.00
  -4  -5  -4  673.93   45.50
  -4  -5  -4  628.54   44.70
   4   5   4  615.54   41.90
  -4   5  -4  684.83   45.30
   4   5   4  696.63   41.10
  -4   5  -4  606.04   44.70
  -5  -5  -4   25.50    9.60
  -5  -5  -4   27.10   11.80
   5  -5   4   33.00    5.00
  -5  -5  -4   28.40    8.30
   5   5   4   22.80    5.10
   5   5   4   29.00    4.80
  -5   5  -4   30.60    8.40
   6  -5   4   22.60    4.20
  -6  -5  -4   15.40    7.40
  -6  -5  -4   13.40    8.60
  -6   5  -4   34.20   10.30
   6   5   4   17.80    4.70
   6   5   4   29.10    5.10
  -7  -5  -4   10.70    9.50
  -7  -5  -4    5.00    6.20
   7  -5   4    2.00    3.30
  -7   5  -4    8.90    9.70
   7   5   4    5.90    4.10
   8  -6  -4    2.70    3.40
   8  -6  -4   -4.70    3.90
  -8  -6   4   -1.00   10.20
   8   6  -4    0.10    3.30
  -7  -6   4    4.90    7.00
   7  -6  -4    3.40    3.20
  -7  -6   4    3.70    8.40
   7  -6  -4    6.90    3.60
   7   6  -4    1.90    3.50
  -7   6   4   11.90    7.20
  -6  -6   4    3.40    6.20
   6  -6  -4   12.10    4.70
   6  -6  -4    3.90    3.10
   6  -6  -4    5.60    3.40
  -6  -6   4   -1.30    5.30
   6   6  -4    2.20    3.20
  -6   6   4    8.30    4.00
   5  -6  -4    8.90    3.20
   5  -6  -4   10.30    3.40
   5  -6  -4    0.40    3.50
  -5  -6   4    7.20    5.60
  -5  -6   4    4.00    4.80
  -5   6   4    6.70    2.70
   5   6  -4   12.50    3.10
   5   6  -4    8.50    3.20
  -5   6   4   14.80    4.40
   5   6  -4   14.00    3.20
  -4  -6   4   44.90    7.30
   4  -6  -4   47.70    4.90
   4  -6  -4   43.70    5.10
   4  -6  -4   52.69    5.70
  -4  -6   4   43.50    8.00
   4  -6  -4   41.10    8.70
   4   6  -4   45.90    5.40
   4   6  -4   61.19    5.60
   4   6  -4   49.00    5.20
   3  -6  -4   12.00    2.40
  -3  -6   4    9.90    3.60
  -3  -6   4   16.30    4.90
   3  -6  -4    8.30    4.90
   3  -6  -4   14.70    2.40
   3  -6  -4   12.50    3.00
   3   6  -4   15.50    2.80
   3   6  -4   13.10    2.90
   3   6  -4   16.00    2.90
  -2  -6   4  350.66   24.40
  -2  -6   4  333.77   22.70
   2  -6  -4  320.97   21.20
   2  -6  -4  357.06   25.20
   2  -6  -4  337.27   21.90
  -2   6   4  314.77   22.10
   2   6  -4  348.77   24.30
   2   6  -4  377.96   22.20
  -2   6   4  330.57   21.60
   2   6  -4  321.37   21.30
   1  -6  -4 1000.70   53.29
  -1  -6   4  893.51   53.99
  -1  -6   4  797.02   55.79
   1  -6  -4  868.71   53.49
   1  -6  -4  795.42   53.59
   1  -6  -4  909.11   56.29
   1   6  -4  862.51   55.99
  -1   6   4  728.93   52.79
  -1   6   4  936.81   55.19
   1   6  -4  878.71   53.89
   0  -6  -4   -3.20    2.70
   0  -6   4   -0.20    1.60
   0  -6  -4    0.40    1.30
   0  -6   4   -2.60    1.60
   0  -6   4    3.60    4.30
   0  -6  -4    0.40    2.00
   0  -6  -4   -1.80    2.50
   0   6  -4    1.70    3.70
   0   6  -4    3.30    2.10
   0   6   4    3.60    3.80
   0   6   4    1.50    2.10
  -1  -6  -4  904.51   57.19
  -1  -6  -4  928.21   55.59
   1  -6   4  932.01   55.59
   1  -6   4  864.11   58.29
  -1  -6  -4  898.81   57.29
  -1  -6  -4  871.21   57.39
  -1  -6  -4  992.40   57.39
  -1   6  -4  913.31   56.79
   1   6   4  848.42   55.79
   1   6   4  920.01   58.99
  -1   6  -4  893.01   58.79
   2  -6   4   36.30    5.00
  -2  -6  -4   30.90    5.50
  -2  -6  -4   35.60    6.60
   2  -6   4   32.30    3.70
   2  -6   4   29.20    4.70
  -2  -6  -4   36.80    6.50
  -2   6  -4   37.80    7.40
   2   6   4   31.30    4.60
   2   6   4   37.60    8.00
  -2   6  -4   32.10    5.30
   3  -6   4  113.39    8.30
  -3  -6  -4  128.49   12.30
   3  -6   4  122.49    9.40
  -3  -6  -4  118.49   12.20
   3  -6   4  112.19   10.20
   3  -6   4  127.79   10.50
  -3   6  -4   97.79   15.60
   3   6   4  121.09   10.30
   3   6   4  134.89    8.80
   3   6   4  113.69   15.40
  -4  -6  -4    0.40    4.20
   4  -6   4   -3.60    3.20
  -4  -6  -4    0.30    5.10
   4  -6   4   -2.60    1.90
   4  -6   4    2.70    2.30
  -4   6  -4    3.50    6.50
  -4   6  -4   11.10    5.40
   4   6   4    1.50    2.40
  -5  -6  -4   11.40    8.40
   5  -6   4    9.60    3.20
  -5  -6  -4   14.60    6.70
  -5  -6  -4   13.30    7.00
   5  -6   4   14.20    3.50
   5   6   4   13.60    4.40
  -5   6  -4   28.80    8.50
  -6  -6  -4   45.30   12.10
   6  -6   4   48.50    6.50
  -6  -6  -4   50.09   11.00
  -6  -6  -4   33.30    8.30
   6   6   4   39.50    6.90
   6   6   4   49.00    6.50
  -6   6  -4   71.39   13.00
  -7  -6  -4   18.80    8.10
  -7  -6  -4   21.30   13.80
   7  -6   4   19.20    5.40
  -7   6  -4   25.30   10.80
   7   6   4   16.00    5.50
   8  -7  -4    1.80    3.60
  -8  -7   4   -2.70   12.10
   8  -7  -4    5.40    4.00
   8   7  -4    2.00    5.40
  -7  -7   4    2.20    7.90
   7  -7  -4    1.00    3.10
   7  -7  -4    1.90    3.40
   7   7  -4   -1.10    3.20
  -7   7   4    6.40    9.50
  -6  -7   4   -3.40    5.00
   6  -7  -4   -0.70    4.20
   6  -7  -4   -0.60    2.80
  -6  -7   4    5.80    6.70
   6  -7  -4    1.70    2.90
   6   7  -4   -0.20    3.20
  -6   7   4   -0.80    3.60
   6   7  -4    1.90    5.60
  -5  -7   4    5.70    5.60
  -5  -7   4    5.60    4.80
   5   7  -4    6.30    3.10
   5   7  -4    6.30    2.80
   5   7  -4    3.70    2.80
  -4  -7   4   -0.30    4.60
   4  -7  -4    2.90    5.10
   4  -7  -4    4.10    2.20
   4  -7  -4    1.80    2.60
   4  -7  -4    3.90    2.10
  -4  -7   4    3.80    4.00
   4   7  -4    0.60    2.30
   4   7  -4    3.60    2.10
   4   7  -4    4.30    2.90
   3  -7  -4  430.86   28.10
  -3  -7   4  379.96   29.20
  -3  -7   4  457.65   30.90
   3  -7  -4  401.36   27.50
   3  -7  -4  501.65   27.40
   3  -7  -4  419.76   31.80
   3   7  -4  392.86   27.60
   3   7  -4  483.65   28.30
   2  -7  -4    2.00    3.80
   2  -7  -4    3.10    1.80
  -2  -7   4    6.70    4.40
   2  -7  -4    3.40    1.80
   2  -7  -4    2.30    1.20
  -2  -7   4    4.60    2.90
  -2   7   4    1.00    1.40
  -2   7   4    3.90    2.60
  -2   7   4    1.80    2.90
   2   7  -4    2.80    2.20
   2   7  -4   -3.50    4.10
   2   7  -4    7.70    1.70
   1  -7  -4  369.76   25.20
  -1  -7   4  352.76   22.70
  -1  -7   4  306.97   24.70
   1  -7  -4  321.87   22.30
  -1   7   4  384.66   24.10
   1   7  -4  312.37   21.40
   1   7  -4  360.36   25.20
   0  -7  -4   51.19    7.00
   0  -7   4   59.89    8.90
   0  -7  -4   49.30    5.20
   0  -7   4   53.99    5.50
   0  -7  -4   59.89    4.90
   0   7  -4   52.59    8.30
   0   7  -4   58.39    5.40
   0   7   4   52.59    8.00
   0   7   4   54.19    4.40
  -1  -7  -4   17.50    4.30
   1  -7   4   16.90    5.60
  -1  -7  -4   23.10    4.40
  -1  -7  -4   24.20    4.50
  -1  -7  -4   19.20    4.40
   1  -7   4   14.70    2.90
   1  -7   4   20.80    2.80
  -1  -7  -4   18.90    2.80
   1   7   4   21.00    3.20
  -1   7  -4   14.70    5.70
   1   7   4   17.60    6.30
  -1   7  -4   14.30    3.60
   2  -7   4   19.70    3.90
  -2  -7  -4   21.70    5.30
  -2  -7  -4   21.50    5.10
   2  -7   4   26.30    4.80
  -2  -7  -4   21.30    5.30
   2  -7   4   27.60    3.60
   2   7   4   20.40    3.50
  -2   7  -4   22.40    4.80
  -2   7  -4   24.10    6.10
   2   7   4   27.00    7.80
   3  -7   4  227.28   18.40
  -3  -7  -4  257.87   20.10
  -3  -7  -4  261.77   20.50
   3  -7   4  261.77   18.30
   3  -7   4  250.27   17.30
  -3  -7  -4  281.07   20.40
  -3   7  -4  245.38   19.50
   3   7   4  237.98   22.80
  -4  -7  -4   19.40    6.60
  -4  -7  -4   13.80    6.30
   4  -7   4    7.00    2.90
   4  -7   4    7.90    4.40
  -4  -7  -4   23.20    7.70
   4  -7   4   14.20    3.50
  -4   7  -4   32.40    9.00
  -4   7  -4   25.00    6.90
  -5  -7  -4    0.50    5.60
   5  -7   4   -0.10    2.50
  -5  -7  -4  -12.10    6.60
  -5  -7  -4    7.20    5.10
   5   7   4    3.10    3.10
  -5   7  -4   -7.60    5.20
   5   7   4    1.50    2.70
  -6  -7  -4   59.39   12.80
   6  -7   4   55.29    6.80
  -6  -7  -4   31.70    8.30
  -6  -7  -4   56.69   11.60
   6   7   4   51.09    6.90
  -6   7  -4   51.99   13.50
  -7  -7  -4   -9.50    5.30
   7  -7   4   -2.90    3.10
   7   7   4    3.30    4.20
   8  -8  -4    6.70    4.40
  -8  -8   4    6.00   12.10
   8  -8  -4   -3.10    3.30
  -8  -8   4   -3.30    9.70
   8   8  -4   -1.90    3.30
  -7  -8   4    1.30    6.90
  -7  -8   4   11.20    8.90
   7  -8  -4    1.30    3.20
   7  -8  -4   -3.60    2.70
   7   8  -4   -0.20    3.30
  -7   8   4    4.60   12.20
   6  -8  -4    0.10    2.60
   6  -8  -4    3.60    2.90
  -6  -8   4   -4.70    6.50
   6  -8  -4    0.40    4.50
  -6  -8   4    4.90    6.30
   6   8  -4    1.50    3.30
   6   8  -4    0.80    3.10
   5  -8  -4    2.90    3.50
  -5  -8   4   -0.50    4.40
  -5  -8   4    7.90    6.10
   5  -8  -4    7.20    3.00
   5  -8  -4    3.40    2.80
   5   8  -4    4.10    3.30
   5   8  -4    1.90    2.70
   5   8  -4    7.70    3.10
   4  -8  -4  325.17   22.60
   4  -8  -4  394.16   22.40
  -4  -8   4  309.47   25.00
   4  -8  -4  303.87   27.00
  -4  -8   4  361.36   26.60
   4  -8  -4  349.07   23.40
   4   8  -4  318.37   22.80
   4   8  -4  330.87   22.50
   4   8  -4  376.96   23.30
   3  -8  -4   68.39    6.40
   3  -8  -4   61.69    9.20
  -3  -8   4   54.09    7.90
   3  -8  -4   68.09    5.50
  -3  -8   4   60.29    9.40
  -3   8   4   60.39    4.90
   3   8  -4   56.59    5.50
   3   8  -4   56.59    6.10
   2  -8  -4    9.40    2.40
   2  -8  -4   10.50    2.60
   2  -8  -4    9.30    1.70
  -2  -8   4    6.80    3.50
  -2  -8   4    0.00    4.30
   2  -8  -4    9.30    4.60
   2   8  -4    3.70    5.70
   2   8  -4    6.50    1.70
   2   8  -4    7.50    2.70
  -2   8   4   10.20    3.40
   1  -8  -4   84.29    7.90
   1  -8  -4   87.39    6.40
   1  -8  -4   94.39    7.70
  -1  -8   4   94.29    8.30
   1  -8  -4  104.89    7.70
  -1  -8   4   97.49   11.10
   1  -8  -4   94.79    7.40
   1   8  -4  107.19    8.10
   1   8  -4  106.59   11.30
   1   8  -4   88.19    6.50
  -1   8   4  106.79    9.80
   0  -8  -4 2344.07  145.39
   0  -8  -4 2156.68  144.69
   0  -8  -4 2564.04  147.09
   0  -8  -4 2557.24  144.39
   0  -8   4 2164.88  146.99
   0   8  -4 2430.86  147.69
   0   8   4 2081.29  143.59
   0   8   4 2495.55  146.99
   0   8  -4 2554.74  145.09
  -1  -8  -4   19.30    4.60
   1  -8   4   26.00    6.30
  -1  -8  -4   26.30    5.30
  -1  -8  -4   16.40    4.50
  -1  -8  -4   22.90    3.30
   1  -8   4   22.70    3.60
   1  -8   4   23.30    3.10
  -1  -8  -4   16.90    4.70
  -1   8  -4   17.40    3.80
   1   8   4   10.80    6.20
  -1   8  -4   24.40    6.70
   1   8   4   18.00    2.80
  -2  -8  -4 1864.51  120.99
   2  -8   4 1980.70  118.89
   2  -8   4 1940.71  119.19
  -2  -8  -4 2079.39  119.49
  -2  -8  -4 1875.11  120.69
   2  -8   4 1986.50  120.79
  -2  -8  -4 1846.22  121.19
  -2   8  -4 2005.80  122.79
   2   8   4 1877.11  118.99
   2   8   4 2038.80  123.29
  -2   8  -4 1890.71  120.19
   3  -8   4   46.50    5.30
  -3  -8  -4   37.90    8.00
  -3  -8  -4   52.49    8.40
  -3  -8  -4   46.00    7.70
   3  -8   4   50.39    6.50
   3  -8   4   40.50    6.90
   3   8   4   42.20   10.70
  -3   8  -4   54.89    7.90
  -3   8  -4   56.19    9.50
  -4  -8  -4  295.77   24.00
  -4  -8  -4  319.67   24.90
   4  -8   4  289.37   20.80
  -4  -8  -4  279.57   24.00
   4  -8   4  287.87   21.80
  -4   8  -4  273.37   24.30
  -4   8  -4  366.16   25.80
  -5  -8  -4   38.50    9.50
  -5  -8  -4   47.40   11.30
  -5  -8  -4   31.80    8.90
   5  -8   4   37.90    5.80
  -5   8  -4   39.80   10.10
   5   8   4   48.70    7.80
   5   8   4   46.60    6.80
  -6  -8  -4    7.30    5.70
   6  -8   4    6.90    3.30
   6   8   4    2.50    4.20
   6   8   4    9.70    4.10
  -7  -8  -4    1.50    6.80
  -7  -8  -4   11.10   11.30
  -7   8  -4    9.20   12.50
   7   8   4    6.80    3.90
   8  -9  -4   11.70    5.30
   8  -9  -4    1.10    3.20
  -8  -9   4    1.90   11.20
   8   9  -4   -0.30    2.70
   7  -9  -4    8.10    3.70
  -7  -9   4   10.40    7.70
   7  -9  -4    9.20    3.90
  -7  -9   4   15.00   10.80
   7   9  -4    5.30    3.30
  -6  -9   4    5.20    6.40
   6  -9  -4   -1.40    2.60
  -6  -9   4    9.90    7.70
   6  -9  -4   -4.10    4.40
   6  -9  -4   -1.20    2.70
   6   9  -4    6.40    3.70
   6   9  -4    0.40    3.20
   5  -9  -4    1.30    2.70
   5  -9  -4   -6.30    6.40
  -5  -9   4   -2.50    4.80
   5  -9  -4   -0.20    3.60
   5  -9  -4   -2.30    2.30
   5   9  -4   -0.50    2.90
   5   9  -4   -1.00    2.30
   5   9  -4    2.70    2.70
   4  -9  -4   65.39    7.50
   4  -9  -4   46.70   10.30
  -4  -9   4   86.49   11.30
   4  -9  -4   59.19    6.10
  -4  -9   4   63.59    9.30
   4   9  -4   64.79    6.20
   4   9  -4   60.29    6.40
   3  -9  -4  308.27   24.80
  -3  -9   4  286.17   22.40
  -3  -9   4  336.67   24.50
   3  -9  -4  319.17   21.00
   3  -9  -4  288.87   20.10
   3   9  -4  290.57   20.20
  -3   9   4  296.97   20.10
   3   9  -4  348.37   21.30
   2  -9  -4  114.39    8.70
  -2  -9   4  119.29   10.80
   2  -9  -4  129.39    9.80
  -2  -9   4  133.79   13.10
   2  -9  -4  127.99   13.20
   2   9  -4  121.29   13.30
  -2   9   4  148.39   11.00
  -2   9   4  137.99   10.80
   2   9  -4  114.99    8.80
   2   9  -4  133.39   10.00
   1  -9  -4  505.55   36.20
   1  -9  -4  599.74   37.90
   1  -9  -4  611.74   37.20
  -1  -9   4  612.94   37.90
   1  -9  -4  612.94   40.50
  -1  -9   4  552.34   40.20
   1  -9  -4  579.04   36.90
  -1   9   4  638.34   39.20
   1   9  -4  524.65   35.90
   1   9  -4  596.74   40.60
   1   9  -4  641.34   37.70
   0  -9   4  252.07   16.60
   0  -9  -4  269.87   16.90
   0  -9   4  217.18   19.00
   0  -9  -4  239.58   18.60
   0  -9  -4  230.48   16.90
   0  -9   4  196.58   16.00
   0   9  -4  245.18   16.50
   0   9  -4  240.38   19.50
   0   9   4  228.48   19.00
  -1  -9  -4  117.49    8.60
  -1  -9  -4   97.19    9.70
  -1  -9  -4  107.99   10.20
   1  -9   4  113.59    7.90
   1  -9   4   77.69   11.50
   1  -9   4  123.99   10.40
   1  -9   4  108.89    8.40
  -1  -9  -4  105.49    9.70
  -1  -9  -4   97.09    9.70
  -1   9  -4  113.59   12.10
   1   9   4  110.99   12.70
   1   9   4   94.49    7.80
  -2  -9  -4   36.40    6.40
   2  -9   4   33.80    4.30
   2  -9   4   23.50    4.00
  -2  -9  -4   37.60    6.80
  -2  -9  -4   26.90    6.00
  -2  -9  -4   32.40    5.20
   2  -9   4   35.20    6.20
   2   9   4   17.70    7.90
  -2   9  -4   30.60    7.30
  -3  -9  -4   -1.60    3.60
   3  -9   4   -2.00    2.90
  -3  -9  -4    0.80    3.90
   3  -9   4   -1.70    3.50
   3  -9   4   -4.80    2.00
   3   9   4   -6.90    8.30
  -3   9  -4    9.50    5.20
  -3   9  -4   -1.80    4.60
  -4  -9  -4  323.47   25.30
   4  -9   4  304.47   21.70
  -4  -9  -4  312.47   25.80
   4  -9   4  323.77   22.90
  -4  -9  -4  285.17   25.00
  -4   9  -4  334.87   27.90
  -4   9  -4  307.27   29.70
   5  -9   4   21.60    4.70
  -5  -9  -4   36.70    9.00
  -5  -9  -4   12.50    5.60
  -5  -9  -4   36.40    9.60
   5   9   4   32.50    6.10
  -5   9  -4   22.90    8.70
   5   9   4   16.50    4.60
   6  -9   4   23.30    4.70
  -6  -9  -4   13.50    6.80
  -6  -9  -4   26.80   11.60
  -6  -9  -4   11.00    9.30
   6   9   4   18.10    4.90
   6   9   4   10.30    3.90
  -6   9  -4   20.80    9.70
   7  -9   4    1.70    3.10
  -7  -9  -4    1.90    6.40
  -7   9  -4   -5.40   10.60
   7   9   4    2.30    3.40
  -8 -10   4  -18.30   10.90
   8 -10  -4    3.70    3.60
   8  10  -4   -1.90    2.60
   7 -10  -4   -0.70    3.80
  -7 -10   4    3.80    7.60
   7 -10  -4    0.60    3.20
  -7 -10   4   11.20    9.70
   7  10  -4   -1.30    2.80
   6 -10  -4   13.80    4.00
  -6 -10   4    9.50    7.60
  -6 -10   4    8.20    8.50
   6 -10  -4   19.40    3.90
   6 -10  -4   16.20    5.80
   6  10  -4   12.20    3.80
   6  10  -4   15.90    4.10
  -5 -10   4   55.59   10.60
  -5 -10   4   54.29   10.90
   5 -10  -4   69.99   12.50
   5 -10  -4   67.49    9.20
   5 -10  -4   63.99    7.00
   5  10  -4   58.89    7.10
   5  10  -4   65.39    7.20
   5  10  -4   56.09    6.90
   4 -10  -4   94.19    8.10
   4 -10  -4   94.99    9.40
   4 -10  -4  103.89   13.10
  -4 -10   4   87.59   12.60
   4  10  -4   78.99    8.80
   4  10  -4   90.09    8.00
   4  10  -4   93.69    8.80
  -4  10   4  105.29    7.50
  -3 -10   4   43.30    8.10
   3 -10  -4   35.30    5.40
   3 -10  -4   38.90    8.40
  -3 -10   4   34.30    8.10
   3 -10  -4   37.30    4.10
   3  10  -4   39.90    5.20
   3  10  -4   17.80    9.60
   3  10  -4   33.50    4.20
  -3  10   4   34.00    5.10
   2 -10  -4  259.27   17.20
   2 -10  -4  274.67   17.50
   2 -10  -4  257.87   21.80
  -2 -10   4  264.07   19.40
   2 -10  -4  264.37   18.30
  -2 -10   4  257.17   28.20
   2  10  -4  294.77   18.70
   2  10  -4  243.78   17.10
   2  10  -4  275.27   21.90
  -1 -10   4  179.98   13.50
   1 -10  -4  175.58   12.40
   1 -10  -4  186.28   16.00
   1 -10  -4  153.98   11.10
   1 -10  -4  175.18   12.50
  -1 -10   4  154.88   15.80
   1  10  -4  155.58   10.90
  -1  10   4  186.48   15.60
   1  10  -4  188.38   16.50
   1  10  -4  185.78   12.90
   0 -10  -4  487.35   31.20
   0 -10  -4  487.65   30.10
   0 -10   4  425.46   29.60
   0 -10  -4  428.76   30.40
   0 -10  -4  463.45   28.80
   0 -10  -4  486.95   32.90
   0 -10   4  511.25   30.70
   0 -10   4  399.16   32.70
   0  10   4  475.75   33.10
   0  10  -4  475.15   33.80
   0  10  -4  486.95   30.60
  -1 -10  -4   46.70    6.40
   1 -10   4   50.99    5.30
   1 -10   4   53.49    7.00
  -1 -10  -4   44.00    6.40
  -1 -10  -4   53.49    7.20
  -1 -10  -4   39.70    5.50
   1 -10   4   50.39    4.80
  -1  10  -4   38.80    5.60
   1  10   4   46.50    9.40
  -1  10  -4   51.89    8.80
  -2 -10  -4  194.38   17.10
   2 -10   4  210.78   14.90
  -2 -10  -4  217.18   17.20
  -2 -10  -4  176.28   16.60
  -2 -10  -4  205.38   17.00
   2 -10   4  210.98   14.60
   2 -10   4  207.08   17.00
  -2  10  -4  222.98   19.20
   2  10   4  225.78   20.40
  -2  10  -4  219.08   16.20
   3 -10   4   30.40    4.70
  -3 -10  -4   25.30    7.30
  -3 -10  -4   32.00    7.90
  -3 -10  -4   24.30    6.50
   3 -10   4   28.90    5.10
   3 -10   4   16.70    5.60
  -3  10  -4   28.00    7.20
  -3  10  -4   21.90    8.10
   3  10   4    8.70   10.60
  -4 -10  -4    3.50    5.80
  -4 -10  -4    8.80    6.10
  -4 -10  -4    6.90    6.40
   4 -10   4    9.90    7.40
   4 -10   4    7.10    3.30
   5 -10   4   -1.60    2.50
  -5 -10  -4   -5.80    4.80
  -5 -10  -4    7.60    7.20
   5  10   4    1.30    3.90
  -5  10  -4   -2.30    6.20
   5  10   4    0.90    3.00
  -6 -10  -4   -2.20    5.40
   6 -10   4   -1.90    2.50
  -6 -10  -4   -5.10    9.70
  -6 -10  -4    5.80    9.50
   6  10   4   -0.10    3.60
   6  10   4   -4.20    3.50
  -6  10  -4    2.70    8.40
  -7 -10  -4    0.20    5.40
   7 -10   4   -1.50    2.90
   7  10   4   -5.60    9.10
   7  10   4    0.60    3.40
  -7 -11   4   42.50   11.40
   7 -11  -4   68.39    7.90
   7 -11  -4   62.89    7.80
  -7 -11   4   37.70   13.00
   7  11  -4   48.70    7.50
  -6 -11   4   -0.70    8.20
   6 -11  -4    3.60    4.50
   6 -11  -4    1.30    5.70
   6 -11  -4   -2.90    3.00
  -6 -11   4  -13.50    7.20
   6  11  -4    2.40    4.20
   6  11  -4   -6.20    3.10
   5 -11  -4    6.50    3.30
   5 -11  -4   13.00    5.30
   5 -11  -4   -5.00    6.30
  -5 -11   4   13.30    6.40
  -5 -11   4   10.90    7.00
   5  11  -4    6.40    3.20
   5  11  -4    5.40    3.00
   5  11  -4    1.90    3.00
   4 -11  -4   34.20    6.30
  -4 -11   4   27.00    8.00
   4 -11  -4   31.50    9.90
  -4 -11   4   35.60    8.70
   4  11  -4   41.70    5.90
   4  11  -4   36.80    5.20
   4  11  -4   36.80    5.10
  -4  11   4   42.60    5.40
   3 -11  -4   74.29    7.50
  -3 -11   4   77.99   11.50
  -3 -11   4   71.29    8.90
   3 -11  -4   66.79    6.00
   3 -11  -4   81.29   10.90
  -3  11   4   58.69   10.50
   3  11  -4   58.69    6.00
   3  11  -4   68.29    7.20
  -3  11   4   67.39    7.20
  -2 -11   4  226.58   17.50
   2 -11  -4  220.68   19.60
   2 -11  -4  203.98   15.20
  -2 -11   4  242.58   20.40
   2 -11  -4  217.38   15.00
   2 -11  -4  254.77   16.50
   2  11  -4  209.48   15.20
   2  11  -4  227.38   20.20
   2  11  -4  244.48   16.50
  -2  11   4  236.28   17.40
  -1 -11   4  384.86   25.70
   1 -11  -4  389.26   28.20
   1 -11  -4  353.26   23.40
  -1 -11   4  335.67   28.10
   1 -11  -4  383.86   24.80
   1 -11  -4  379.36   24.60
   1  11  -4  404.56   25.20
  -1  11   4  399.26   27.20
   1  11  -4  374.56   28.70
   1  11  -4  337.17   23.00
   0 -11  -4    1.80    2.30
   0 -11   4   -8.00    5.60
   0 -11  -4    0.20    2.60
   0 -11   4    1.80    2.70
   0 -11   4   -0.50    1.90
   0 -11  -4    1.50    3.00
   0 -11  -4    0.10    1.10
   0  11   4   -6.70    4.50
   0  11  -4    0.60    2.60
   0  11  -4    0.90    4.30
  -1 -11  -4  232.78   18.80
  -1 -11  -4  245.68   17.40
  -1 -11  -4  242.28   19.30
  -1 -11  -4  290.27   21.50
   1 -11   4  237.58   16.70
   1 -11   4  257.97   16.70
   1 -11   4  266.97   19.80
   1 -11   4  266.67   18.00
  -1 -11  -4  222.38   18.40
  -1  11  -4  245.48   17.80
   1  11   4  252.17   21.80
  -1  11  -4  225.28   20.90
  -2 -11  -4  221.58   18.50
   2 -11   4  218.78   15.90
  -2 -11  -4  231.98   17.50
  -2 -11  -4  208.38   18.10
   2 -11   4  232.88   18.70
   2 -11   4  224.78   15.70
  -2 -11  -4  203.38   17.90
   2  11   4  241.78   22.00
  -2  11  -4  247.98   21.00
  -2  11  -4  227.68   17.30
  -3 -11  -4   94.39   12.60
   3 -11   4  124.59   10.00
   3 -11   4  118.49   13.00
  -3 -11  -4  122.39   13.10
   3 -11   4  109.19   10.40
  -3 -11  -4  130.59   13.80
  -3  11  -4  141.59   15.10
  -3  11  -4  115.69   12.50
   4 -11   4  310.07   22.90
  -4 -11  -4  350.96   27.70
  -4 -11  -4  300.17   26.20
   4 -11   4  348.07   23.70
  -4 -11  -4  301.07   26.00
   4  11   4  352.76   23.90
   5 -11   4   93.39    9.30
  -5 -11  -4   93.49   13.90
  -5 -11  -4   88.59   14.40
  -5 -11  -4  103.99   15.50
   5  11   4   75.39   12.50
   5  11   4   93.89   11.80
  -5  11  -4  100.39   15.40
  -6 -11  -4   -0.60    9.70
   6 -11   4   -0.60    2.70
  -6 -11  -4   22.50   10.50
  -6 -11  -4    6.10    6.20
   6  11   4    3.70    4.10
  -6  11  -4   -5.80    8.90
   6  11   4    7.20    4.40
  -7 -11  -4    3.00    6.50
   7 -11   4    4.30    3.20
   7  11   4    5.30    3.70
   7  11   4    9.90    7.90
   7 -12  -4   -2.90    3.10
  -7 -12   4   -3.80    7.60
  -7 -12   4   -8.50   11.10
   7 -12  -4   -2.40    4.90
   7  12  -4   -5.00    3.00
   6 -12  -4   -7.00    8.70
  -6 -12   4    3.20    6.80
  -6 -12   4    6.80    9.10
   6  12  -4   -4.20    3.40
   6  12  -4    6.90    3.70
  -5 -12   4    3.60    5.70
   5 -12  -4    0.90    3.20
  -5 -12   4   10.30    7.60
   5 -12  -4   12.90    8.20
   5 -12  -4    8.80    5.80
   5 -12  -4    7.80    3.60
  -5  12   4   10.40    3.90
   5  12  -4   10.90    3.80
   5  12  -4    3.90    2.80
   5  12  -4    7.50    3.30
  -4 -12   4   55.59   11.20
   4 -12  -4   65.29    8.70
   4 -12  -4   47.10    5.70
  -4 -12   4   42.20    8.60
   4 -12  -4   47.10   11.00
  -4  12   4   36.60    6.70
   4  12  -4   49.90    5.90
   4  12  -4   60.39    6.90
   4  12  -4   46.80    6.60
   3 -12  -4   14.60    2.90
  -3 -12   4   19.30    7.10
   3 -12  -4   11.20    3.40
  -3 -12   4   11.70    5.60
   3 -12  -4   14.10    6.60
   3  12  -4    7.50   10.80
   3  12  -4   12.50    4.00
   3  12  -4   11.80    2.80
  -3  12   4   10.00    4.00
  -2 -12   4   81.89   12.40
   2 -12  -4   70.29    5.90
   2 -12  -4   82.79    7.80
   2 -12  -4   66.59   10.20
   2 -12  -4   53.79    6.80
  -2 -12   4   79.49    9.10
   2  12  -4   84.19    7.70
   2  12  -4   72.19   12.30
  -2  12   4   85.49    9.30
   2  12  -4   55.89    6.10
   1 -12  -4   26.10    4.70
   1 -12  -4   24.90    6.80
  -1 -12   4   20.30    5.20
   1 -12  -4   21.70    2.70
  -1 -12   4   13.30    6.90
   1 -12  -4   18.00    3.90
  -1  12   4   21.90    6.60
   1  12  -4   18.70    2.60
   1  12  -4   16.90    4.40
   1  12  -4   18.40    6.90
   0 -12   4   70.29    7.30
   0 -12  -4   64.79    4.70
   0 -12   4   36.40    9.00
   0 -12   4   77.09    9.10
   0 -12  -4   55.09    8.60
   0 -12  -4   61.89    6.80
   0 -12  -4   55.49    6.80
   0 -12  -4   58.99    6.90
   0 -12   4   58.39    5.80
   0  12  -4   59.39    6.60
   0  12   4   59.69   10.20
   0  12  -4   54.69   10.30
   1 -12   4    8.30    2.70
  -1 -12  -4    6.90    4.00
  -1 -12  -4   -0.90    3.30
   1 -12   4    5.30    4.00
  -1 -12  -4    2.60    4.00
  -1 -12  -4    6.70    3.60
  -1 -12  -4    4.10    6.10
   1 -12   4    9.80    3.30
   1 -12   4    8.30    2.40
   1  12   4    9.20    6.70
  -1  12  -4    5.70    3.50
  -1  12  -4    8.40    5.80
  -2 -12  -4  198.68   17.00
  -2 -12  -4  178.98   16.70
   2 -12   4  200.68   17.40
   2 -12   4  204.78   14.40
   2 -12   4  194.68   14.70
  -2 -12  -4  203.18   16.30
   2  12   4  199.08   20.80
  -2  12  -4  192.08   15.70
  -2  12  -4  194.68   19.30
  -3 -12  -4   27.90    7.80
  -3 -12  -4   31.80    8.30
   3 -12   4   23.70    6.70
  -3 -12  -4   37.00    7.90
   3 -12   4   30.40    4.90
   3 -12   4   27.50    6.60
  -3  12  -4   38.60    7.50
  -3  12  -4   19.00    7.70
   3  12   4   25.30   12.00
   4 -12   4   58.69    7.40
   4 -12   4   54.99    6.80
  -4 -12  -4   66.49   13.10
  -4 -12  -4   45.40    9.30
  -4 -12  -4   52.59   11.20
   4  12   4   51.29    7.90
  -5 -12  -4   82.29   12.60
  -5 -12  -4   82.99   15.50
  -5 -12  -4  100.19   23.10
   5 -12   4   95.09    9.30
  -5  12  -4   94.69   15.80
   5  12   4   89.49   10.20
   5  12   4   88.49   10.00
  -6 -12  -4   29.10   11.40
   6 -12   4   10.50    3.80
  -6 -12  -4    1.50    5.40
  -6  12  -4  -12.80    9.00
   6  12   4    6.30    4.30
   6  12   4    3.70    4.20
   7 -13  -4    9.00    4.10
  -7 -13   4    9.40    8.30
  -7 -13   4   36.40   13.20
   7 -13  -4   22.10    9.60
   7  13  -4    8.90    4.50
   6 -13  -4   -4.00    3.20
  -6 -13   4   -0.10    6.60
   6 -13  -4    6.90    4.00
   6 -13  -4   -3.70    5.40
  -6 -13   4    3.00   10.20
   6  13  -4    0.00    3.00
   6  13  -4    0.50    3.50
   5 -13  -4  124.69   10.40
   5 -13  -4  148.49   13.70
   5 -13  -4  111.89   25.40
  -5 -13   4  118.69   17.70
  -5 -13   4   92.39   13.90
  -5 -13   4   92.19   12.40
  -5  13   4  112.19   11.80
   5  13  -4  119.69   10.30
   5  13  -4  136.39   11.30
   4 -13  -4    8.20    3.80
   4 -13  -4    4.40    2.50
  -4 -13   4    9.90    6.20
   4 -13  -4    2.20    6.20
   4 -13  -4   10.50    4.70
   4  13  -4    8.70    3.80
  -4  13   4    9.60    4.50
   4  13  -4    6.00    3.20
   3 -13  -4  129.29   11.70
  -3 -13   4  123.59   16.00
   3 -13  -4  113.19    9.90
  -3 -13   4  134.89   13.20
   3 -13  -4  125.79   15.20
   3 -13  -4  125.59    9.60
  -3  13   4  111.99   11.60
   3  13  -4  144.39   11.30
   3  13  -4  123.99    9.60
   2 -13  -4    1.40    3.30
   2 -13  -4    1.20    1.60
  -2 -13   4    3.10    4.40
   2 -13  -4   -0.50    3.50
  -2 -13   4    1.90    5.80
   2 -13  -4    3.10    5.20
   2  13  -4   -4.00    6.30
  -2  13   4    3.40    4.40
   2  13  -4   -1.00    1.70
   2  13  -4    1.70    3.20
   1 -13  -4  881.31   58.69
   1 -13  -4  944.61   58.49
   1 -13  -4  908.61   62.49
  -1 -13   4  801.42   61.99
   1 -13  -4  937.31   57.49
  -1 -13   4  984.50   59.69
   1  13  -4 1020.90   59.19
  -1  13   4  957.00   61.49
   1  13  -4  916.71   63.19
   0 -13  -4   47.40    6.70
   0 -13   4   51.49    5.10
   0 -13  -4   51.89    9.10
   0 -13  -4   46.50    6.50
   0 -13  -4   43.30    6.50
   0 -13  -4   47.50    4.10
   0 -13   4   49.10    5.40
   0 -13   4   48.20    8.10
   0 -13   4   54.59    7.00
   0  13  -4   35.10    6.00
   0  13   4   49.60    9.60
   0  13  -4   57.09   10.70
   1 -13   4    2.90    2.50
  -1 -13  -4    4.20    3.70
  -1 -13  -4    7.10    4.10
  -1 -13  -4    1.90    3.50
  -1 -13  -4    1.60    4.50
   1 -13   4    4.20    3.50
   1 -13   4    5.00    2.40
  -1 -13  -4   -0.30    8.50
   1  13   4    9.90    7.10
  -1  13  -4    0.10    3.30
  -1  13  -4    4.20    4.80
  -2 -13  -4   58.29    8.70
  -2 -13  -4   56.29    9.50
  -2 -13  -4   64.79    9.40
   2 -13   4   77.49    6.80
   2 -13   4   61.29    6.70
   2 -13   4   64.69    9.50
  -2  13  -4   73.99   12.20
   2  13   4   74.39   14.10
  -2  13  -4   45.60    8.00
  -3 -13  -4    7.00    6.30
  -3 -13  -4   12.40    5.80
   3 -13   4    2.60    3.30
   3 -13   4    3.80    2.90
  -3 -13  -4   -1.70    5.00
   3 -13   4    4.80    6.00
  -3  13  -4   12.30    6.70
  -3  13  -4    6.00    5.90
  -4 -13  -4  -14.20    7.20
   4 -13   4    4.30    3.20
  -4 -13  -4    8.30    6.20
   4 -13   4    2.00   10.10
  -4 -13  -4    4.40    5.40
  -4  13  -4   -3.30    6.80
   4  13   4    2.70    4.30
   5 -13   4    7.00    3.60
  -5 -13  -4    3.10    7.50
  -5 -13  -4   -6.70    5.10
  -5 -13  -4   18.10    9.50
   5  13   4    8.10    4.40
   5  13   4    9.70    4.80
  -5  13  -4    1.30    8.10
  -6 -13  -4    7.60   13.20
  -6 -13  -4    5.00    6.50
   6 -13   4    4.50    3.80
  -6  13  -4   21.00   11.30
   6  13   4    7.20    4.80
   6  13   4    9.10    4.00
  -7 -14   4   -5.30    8.00
   7 -14  -4    4.20    4.60
   7  14  -4    9.10    7.50
   6 -14  -4    0.80    3.00
  -6 -14   4   -4.60    5.90
   6 -14  -4    7.80    4.40
   6 -14  -4   -2.80    5.70
   6  14  -4    1.50    3.30
   6  14  -4   -1.00    3.50
  -5 -14   4   -0.40    6.20
   5 -14  -4   -6.10    3.50
   5 -14  -4   -1.00    2.40
  -5 -14   4    5.20    5.90
   5 -14  -4    0.60    5.00
   5 -14  -4   -1.80    8.50
  -5 -14   4    0.70    9.00
  -5  14   4    8.60    5.60
   5  14  -4    0.80    3.30
   5  14  -4    6.90    3.00
   4 -14  -4   -3.00    3.50
  -4 -14   4    5.50    8.30
   4 -14  -4   -3.30    5.70
   4 -14  -4    5.70    4.80
   4 -14  -4    1.80    2.70
  -4 -14   4   -6.60    4.50
  -4  14   4   -4.90    4.90
   4  14  -4    0.90    2.60
   4  14  -4    0.50    3.40
   3 -14  -4  127.49   12.10
   3 -14  -4  118.69    9.40
   3 -14  -4  133.69   16.30
  -3 -14   4  123.99   15.90
  -3 -14   4  106.99   12.90
   3  14  -4  113.19    9.30
  -3  14   4  120.89   12.40
  -2 -14   4  255.27   23.70
   2 -14  -4  249.08   17.20
   2 -14  -4  248.28   19.20
   2 -14  -4  259.87   23.20
  -2  14   4  281.67   21.20
   2  14  -4  295.57   22.60
   2  14  -4  261.37   25.50
   2  14  -4  233.48   16.70
   1 -14  -4   11.70    4.00
   1 -14  -4    6.90    5.80
   1 -14  -4    7.00    3.90
  -1 -14   4    0.10    7.50
  -1 -14   4    5.80    5.00
   1 -14  -4    7.30    1.90
  -1 -14   4    3.60    3.90
  -1 -14   4    6.60    2.60
  -1  14   4   -4.70    5.20
   1  14  -4   10.50    6.90
  -1  14   4    2.10    3.60
   1  14  -4    8.10    3.90
   0 -14  -4   -1.20    3.30
   0 -14   4    0.00    4.00
   0 -14  -4    7.50    3.70
   0 -14   4    0.90    2.30
   0 -14   4   -4.00    9.60
   0 -14  -4   -2.40    4.10
   0 -14   4    0.90    3.20
   0  14  -4    1.10    5.70
   0  14   4    6.10    6.00
   0  14  -4   -0.20    2.80
   1 -14   4    3.70    2.60
  -1 -14  -4    5.30    4.20
  -1 -14  -4   -1.40    4.00
   1 -14   4    8.10    3.00
  -1 -14  -4    2.70    3.60
   1 -14   4    5.00    3.80
  -1 -14  -4    2.50    1.50
   1 -14   4    8.50    4.90
  -1 -14  -4   -1.70    3.90
   1  14   4   -5.80    6.20
  -1  14  -4    1.90    3.60
  -1  14  -4    9.20    6.10
   2 -14   4   33.60    5.00
  -2 -14  -4   30.90    6.60
   2 -14   4   33.80    4.90
   2 -14   4   26.40    7.90
  -2 -14  -4   32.30    8.70
  -2 -14  -4   31.30    7.40
  -2  14  -4   27.20    6.50
  -2  14  -4   28.60    9.30
   2  14   4    5.50    9.70
   3 -14   4    9.60    3.90
  -3 -14  -4   12.70    7.70
  -3 -14  -4    7.80    6.30
  -3 -14  -4   17.70    6.50
   3 -14   4   19.80    7.60
   3 -14   4   17.50    4.10
   3  14   4   21.00    5.20
   3  14   4  -10.40   12.10
  -3  14  -4   21.00    7.90
  -3  14  -4   18.80    8.10
  -4 -14  -4   84.99   13.00
   4 -14   4  106.39   10.10
  -4 -14  -4  103.69   14.20
  -4 -14  -4   81.99   15.20
  -4  14  -4  112.69   16.70
   4  14   4  107.89   11.10
   4  14   4  113.29   11.00
  -5 -14  -4   19.90   11.20
  -5 -14  -4    5.80    6.50
   5 -14   4    3.20    3.20
   5  14   4    9.90    4.90
   5  14   4    4.60    4.50
   6 -14   4   46.90    6.70
  -6 -14  -4   32.30   17.80
  -6 -14  -4   25.50    8.80
   6  14   4   28.20    5.90
  -6  14  -4   42.40   11.70
   6  14   4   29.00    6.70
   7 -15  -4    0.70    3.60
  -7 -15   4   33.10   18.40
  -7 -15   4    3.30    8.30
   7  15  -4    4.10    3.30
  -6 -15   4    1.70    6.70
   6 -15  -4    2.10    6.60
   6 -15  -4    1.30    3.20
  -6 -15   4  -11.60   11.80
   6 -15  -4   -5.40    4.60
   6  15  -4    2.70    3.10
   6  15  -4    3.80    3.70
  -5 -15   4    6.30    6.60
   5 -15  -4   18.80   10.20
  -5 -15   4    8.30    7.60
  -5 -15   4   43.70   12.20
   5 -15  -4    9.10    4.40
   5 -15  -4   17.30    7.00
   5 -15  -4   22.00    4.40
  -5  15   4   30.00    7.50
   5  15  -4   17.20    4.30
   5  15  -4   18.20    5.00
  -4 -15   4    5.60    5.20
   4 -15  -4    7.50    5.30
   4 -15  -4    8.40    3.20
  -4 -15   4    1.10    8.00
   4 -15  -4    4.20    4.20
   4 -15  -4   10.10    7.90
  -4 -15   4    4.00    5.50
  -4  15   4   11.40    9.80
   4  15  -4    4.30    2.90
   4  15  -4    8.90    4.20
   3 -15  -4   98.49   11.50
  -3 -15   4   96.19   15.70
  -3 -15   4   94.59   11.90
   3 -15  -4   85.69   14.30
   3 -15  -4   99.69    8.90
  -3 -15   4  106.59   12.40
   3  15  -4   96.99    8.30
   3  15  -4  121.09   10.70
  -3  15   4   98.09   12.10
   2 -15  -4   -2.50    5.30
  -2 -15   4    8.60    8.30
  -2 -15   4    4.50    2.70
  -2 -15   4   13.40    5.80
   2 -15  -4    7.10    4.40
  -2 -15   4    2.10    4.50
   2 -15  -4   13.20    2.70
   2  15  -4    6.60    2.40
   2  15  -4   17.50    8.60
   2  15  -4   15.30    4.70
  -2  15   4   11.20    5.90
   1 -15  -4  325.87   21.90
   1 -15  -4  301.17   24.50
  -1 -15   4  332.27   23.40
   1 -15  -4  311.47   26.10
   1 -15  -4  288.27   20.00
  -1 -15   4  323.57   25.00
  -1  15   4  264.87   21.00
   1  15  -4  333.17   22.40
  -1  15   4  325.07   25.60
   1  15  -4  292.57   27.30
   0 -15  -4   86.09   12.10
   0 -15   4  101.89   11.80
   0 -15   4  108.49   10.20
   0 -15   4   99.49    7.80
   0 -15  -4   95.39   10.00
   0 -15  -4   72.89    6.50
   0 -15  -4   89.59    9.60
   0  15   4   71.59    8.10
   0  15   4   61.49   12.00
   0  15  -4   97.19   14.40
   0  15  -4  100.19    9.30
   1 -15   4  181.28   12.40
  -1 -15  -4  147.69   14.00
  -1 -15  -4  153.48   16.50
  -1 -15  -4  151.18   14.40
   1 -15   4  155.38   11.80
   1 -15   4  180.48   16.60
   1  15   4  134.89   12.60
   1  15   4  175.38   19.00
  -1  15  -4  171.18   13.80
  -1  15  -4  161.48   18.10
  -2 -15  -4    3.10    5.20
   2 -15   4    8.50    3.40
  -2 -15  -4    8.70    5.30
   2 -15   4    6.70    3.10
  -2 -15  -4    5.10    6.20
   2 -15   4    1.60    5.80
  -2 -15  -4    0.80   14.20
   2  15   4   -4.90    8.70
   2  15   4    7.30    4.10
  -2  15  -4   10.40    5.40
  -2  15  -4    2.10    6.90
  -3 -15  -4   18.90    6.60
   3 -15   4   37.30    5.70
  -3 -15  -4   25.60    8.30
   3 -15   4   37.70    9.40
   3 -15   4   24.10    4.60
   3  15   4   39.20   14.40
  -3  15  -4   25.10    9.70
  -3  15  -4   23.50    8.50
   3  15   4   41.80    7.10
  -4 -15  -4    3.90    6.10
   4 -15   4    6.40   16.10
  -4 -15  -4   14.00    7.40
  -4 -15  -4   11.00   10.80
   4 -15   4   12.50    4.10
  -4  15  -4   14.50    8.90
   4  15   4   14.90    5.60
   4  15   4   15.60    5.50
   5 -15   4   13.50    4.40
  -5 -15  -4   20.10   15.00
  -5 -15  -4    5.50    5.90
  -5  15  -4   16.30    9.10
   5  15   4   10.50    4.20
   5  15   4   15.90    5.60
  -6 -15  -4   -2.40    6.60
   6 -15   4    9.50    4.80
  -6  15  -4  -15.50   16.40
   6  15   4    7.80    6.60
   6  15   4    0.90    6.50
   7 -16  -4    2.80    3.80
  -7 -16   4   -0.60    7.70
   7  16  -4   -0.40    3.50
  -6 -16   4   14.70   14.30
   6 -16  -4    6.80    7.30
   6 -16  -4    1.90    3.50
  -6 -16   4    4.50    7.20
   6  16  -4    6.00    3.70
   6  16  -4   11.10    4.40
  -5 -16   4  -16.60   11.20
  -5 -16   4  -11.20   10.70
   5 -16  -4   -1.50    3.60
   5 -16  -4   -2.70    5.90
  -5 -16   4    4.50    7.40
   5 -16  -4    5.80   10.40
  -5  16   4   -6.60    7.30
   5  16  -4   -5.30    3.80
   5  16  -4   -2.30    3.60
   5  16  -4   -2.10    5.40
  -4 -16   4    3.00    9.10
   4 -16  -4    6.90    8.00
   4 -16  -4   11.30    3.80
   4 -16  -4   16.90    4.90
   4 -16  -4   10.40    6.20
  -4 -16   4   10.80    6.80
  -4 -16   4    8.20    6.00
   4  16  -4   13.80    4.90
  -4  16   4   14.00    7.00
   4  16  -4    6.20    3.30
  -3 -16   4   13.90    8.90
   3 -16  -4    9.80    5.80
  -3 -16   4   10.90    5.80
  -3 -16   4    4.90    6.60
   3 -16  -4    8.40    2.80
   3 -16  -4    0.60    6.40
   3  16  -4   13.80    4.80
  -3  16   4   -6.60    5.90
   2 -16  -4   16.10    3.40
   2 -16  -4   19.60    6.10
  -2 -16   4   19.10    6.20
  -2 -16   4   16.10    6.80
  -2 -16   4   17.80   10.00
   2  16  -4   17.70    3.20
  -2  16   4   15.80    7.30
   2  16  -4   13.20   10.00
   2  16  -4   19.10    5.10
   1 -16  -4   50.79    4.90
   1 -16  -4   60.79   12.20
  -1 -16   4   34.30    6.10
   1 -16  -4   40.30    7.10
  -1 -16   4   54.99    9.40
  -1 -16   4   57.79    9.00
   1  16  -4   48.10    7.30
  -1  16   4   34.20    6.30
   1  16  -4   41.20   11.90
  -1  16   4   44.50   10.20
   0 -16  -4   63.59   11.50
   0 -16   4   71.39    8.90
   0 -16   4   60.39   10.00
   0 -16  -4   64.29    9.20
   0 -16   4   44.20    5.70
   0 -16  -4   60.59    8.30
   0 -16  -4   39.70    4.50
   0  16   4   44.70    6.90
   0  16  -4   64.19   12.90
   0  16   4   51.99   10.80
  -1 -16  -4   59.19    8.80
   1 -16   4   58.49    6.30
   1 -16   4   42.50    9.20
  -1 -16  -4   39.70    7.70
   1 -16   4   58.99    8.30
  -1  16  -4   55.09   12.00
  -1  16  -4   41.70    7.50
   1  16   4   43.50   10.90
   2 -16   4  142.79   11.00
  -2 -16  -4  107.49   13.90
   2 -16   4  116.29   15.20
  -2 -16  -4  118.69   14.00
   2  16   4  107.49   18.70
  -2  16  -4  125.29   13.00
   2  16   4  120.69   11.60
  -3 -16  -4    1.30    5.80
   3 -16   4    6.90    3.40
   3 -16   4    1.50    3.30
   3 -16   4    6.20    7.60
  -3  16  -4   -4.50    7.20
   3  16   4   -1.80    4.00
   3  16   4  -26.90   13.70
   4 -16   4   12.90    4.10
  -4 -16  -4    8.90    7.70
  -4 -16  -4   -8.70   15.10
   4  16   4   13.60    5.30
  -4  16  -4   26.70   11.00
   4  16   4   14.70    5.70
   5 -16   4    8.00    3.80
  -5 -16  -4   15.90    8.00
   5  16   4    1.90    3.60
   5  16   4   11.70    5.00
  -5  16  -4   28.30   10.40
   6 -16   4   -3.50    3.20
  -6 -16  -4    4.30    5.80
   6  16   4    2.40    4.10
  -6  16  -4  -21.60   14.30
  -6 -17   4    4.00   16.10
   6 -17  -4   14.40    4.50
  -6 -17   4   14.00    8.30
   6 -17  -4   17.50    7.80
   6  17  -4   18.50    5.50
   6  17  -4   29.80    5.20
   5 -17  -4   12.00   12.20
  -5 -17   4   -0.90    6.40
   5 -17  -4    8.80    6.50
   5 -17  -4    5.60    3.20
  -5 -17   4   -1.30   13.30
   5  17  -4    4.30    4.00
   5  17  -4   -6.30    4.30
  -5  17   4    8.00    8.70
   5  17  -4   -2.00    3.30
   4 -17  -4  171.68   16.10
   4 -17  -4  123.39   18.80
  -4 -17   4  145.89   16.00
  -4 -17   4  115.69   17.70
   4 -17  -4  141.39   11.80
   4  17  -4  153.98   13.70
  -4  17   4  184.68   16.70
   4  17  -4  137.89   11.70
  -3 -17   4   34.60    7.90
  -3 -17   4   27.00   11.60
   3 -17  -4   34.00   10.60
   3 -17  -4   38.60    5.40
  -3 -17   4   48.70   10.40
   3 -17  -4   44.40    8.90
   3  17  -4   35.30    5.20
  -3  17   4   30.80    8.40
   3  17  -4   34.00    6.90
  -2 -17   4  739.63   49.80
   2 -17  -4  732.83   45.80
   2 -17  -4  643.84   51.39
  -2 -17   4  702.53   48.00
   2 -17  -4  682.23   47.00
   2  17  -4  654.13   51.99
   2  17  -4  772.32   47.00
  -2  17   4  681.63   49.50
   1 -17  -4    3.00    2.20
   1 -17  -4   -1.40    4.20
   1 -17  -4    5.40    6.10
  -1 -17   4    6.70    3.40
  -1 -17   4   31.40   26.00
   1 -17  -4   -0.20    4.50
  -1 -17   4    2.40    5.10
  -1 -17   4    0.40    5.30
  -1  17   4    5.00    5.10
  -1  17   4    3.10    7.10
   1  17  -4   -9.00    6.80
   1  17  -4    0.60    4.10
   0 -17  -4  381.76   27.40
   0 -17   4  515.85   31.60
   0 -17  -4  394.86   30.50
   0 -17  -4  421.16   33.90
   0 -17   4  435.56   34.00
   0  17   4  381.86   29.00
   0  17  -4  485.15   36.70
   0  17   4  448.46   35.60
   0  17  -4  463.85   30.60
  -1 -17  -4    4.90    5.10
   1 -17   4    7.80    5.90
   1 -17   4    3.10    3.10
  -1 -17  -4    0.90    6.10
  -1 -17  -4    5.00    1.80
   1 -17   4    0.80    2.90
  -1  17  -4    0.60    7.30
  -1  17  -4   -0.20    5.30
   1  17   4    8.20    8.80
   1  17   4   -0.20    3.80
  -2 -17  -4   99.09   13.20
  -2 -17  -4   97.39   13.70
   2 -17   4  101.69   14.60
   2 -17   4  114.39    9.80
  -2  17  -4   93.29   16.80
   2  17   4  119.09   18.40
   2  17   4   94.49   10.40
   3 -17   4    8.60    3.90
   3 -17   4   22.90    9.50
  -3 -17  -4    1.90    5.70
   3  17   4  -13.70   15.20
  -3  17  -4    3.00    8.40
   3  17   4    8.80    4.40
   4 -17   4    3.40    3.20
  -4 -17  -4   -0.60    5.60
   4 -17   4   -5.00   18.10
  -4  17  -4    3.60    8.90
   4  17   4    5.90    4.20
   4  17   4   -5.40    3.90
  -5 -17  -4   -1.20    5.80
   5 -17   4    5.40    3.80
  -5  17  -4   -1.00    8.70
   5  17   4    3.50    3.70
   5  17   4   -2.40    3.90
   6 -17   4   -4.40    2.90
  -6 -18   4    2.90    7.70
  -6 -18   4  -14.00   30.70
   6  18  -4   13.30    5.30
   6  18  -4   16.30    5.50
   5 -18  -4   15.80    3.90
   5 -18  -4   25.20    8.10
   5 -18  -4   23.90   13.00
  -5 -18   4    8.70    6.70
  -5 -18   4   29.30   18.40
   5  18  -4   15.90    5.20
   5  18  -4   10.30    4.10
  -5  18   4    0.80   11.40
   5  18  -4   13.80    6.20
  -4 -18   4   75.09   12.90
   4 -18  -4   87.49    8.40
  -4 -18   4   60.09   11.50
   4 -18  -4   86.09   13.30
  -4  18   4   90.29   13.50
   4  18  -4   77.69    8.00
   4  18  -4   85.49   10.40
  -3 -18   4   -7.80    5.20
  -3 -18   4   -8.60   11.80
   3 -18  -4    8.40    3.30
   3 -18  -4    2.20    7.60
   3 -18  -4   -0.10    5.60
  -3 -18   4    5.40    3.50
  -3 -18   4    0.50    5.10
   3  18  -4    7.70    4.50
   3  18  -4    2.10    3.20
  -2 -18   4   16.40    5.90
   2 -18  -4    7.60    2.80
  -2 -18   4    6.70    5.60
  -2 -18   4  -16.20   14.40
   2 -18  -4    0.10    5.80
  -2 -18   4    4.60    3.70
   2 -18  -4   -0.50    6.40
   2  18  -4   20.10   10.90
  -2  18   4    5.00    7.00
   2  18  -4    0.60    4.30
   1 -18  -4  279.87   24.30
  -1 -18   4  321.57   27.10
   1 -18  -4  315.67   28.50
   1 -18  -4  368.26   23.50
   1 -18  -4  301.17   20.70
  -1  18   4  295.57   22.60
  -1  18   4  285.37   30.50
   1  18  -4  294.27   29.20
   1  18  -4  343.97   23.90
   0 -18  -4   65.99   13.20
   0 -18   4   72.19    7.40
   0 -18   4   50.89   11.20
   0 -18  -4   61.19   10.40
   0 -18  -4   66.29    9.30
   0 -18   4   85.99   10.90
   0  18  -4   56.99   14.30
   0  18   4   46.90    7.70
   0  18  -4   65.79    9.00
   1 -18   4  304.87   20.20
  -1 -18  -4  252.87   24.20
  -1 -18  -4  281.47   22.70
   1 -18   4  285.37   26.00
   1  18   4  284.27   29.80
  -1  18  -4  282.07   27.70
  -1  18  -4  271.77   21.90
   1  18   4  265.17   20.60
   2 -18   4   44.70   11.20
  -2 -18  -4   48.50   10.60
   2 -18   4   73.99    7.80
  -2 -18  -4   68.69   10.70
   2  18   4   60.39   15.30
   2  18   4   69.29    8.80
  -2  18  -4   86.49   16.10
  -2  18  -4   71.69   11.20
   3 -18   4   97.09    9.50
   3 -18   4   63.19   13.80
  -3 -18  -4   63.59   12.90
   3  18   4  104.79   10.50
  -3  18  -4   98.49   18.10
  -4 -18  -4   14.00    7.40
   4 -18   4    7.00    4.00
   4  18   4    7.70    3.80
   4  18   4    3.90    4.50
   5 -18   4   14.20    4.80
  -5 -18  -4    6.90    7.50
   5  18   4   16.90    5.70
   5  18   4   17.80    5.60
  -5  18  -4    6.50   10.10
   6 -19  -4   24.40    5.00
  -6 -19   4    6.50    7.40
   6  19  -4   11.80    5.40
   6  19  -4   16.20    5.00
  -5 -19   4    6.10   18.90
   5 -19  -4   23.50    9.00
  -5 -19   4   36.10   10.00
   5 -19  -4   46.80    6.70
   5  19  -4   22.20    5.70
  -5  19   4   45.90   12.30
   5  19  -4   32.10    5.20
   4 -19  -4   30.30    8.50
   4 -19  -4   23.80    7.80
   4 -19  -4    1.70   10.20
  -4 -19   4   28.20   16.50
  -4 -19   4   21.10    8.70
  -4 -19   4   20.80    8.30
   4  19  -4   21.50    5.80
  -4  19   4   29.70    9.40
   4  19  -4   14.70    4.70
  -3 -19   4  120.89   15.40
  -3 -19   4  125.09   15.00
   3 -19  -4  120.29   15.30
   3 -19  -4  140.59   10.80
   3 -19  -4  118.69   18.20
   3  19  -4  146.09   13.20
  -3  19   4  113.29   16.20
  -2 -19   4    3.00    5.00
   2 -19  -4   -4.30    5.70
   2 -19  -4    3.10    2.90
  -2 -19   4   -3.50    3.80
  -2 -19   4   -0.40    5.10
   2  19  -4   -5.00    3.50
   2  19  -4   -0.90   11.80
  -2  19   4   -9.60    6.60
  -1 -19   4  640.24   41.20
  -1 -19   4  574.74   43.70
   1 -19  -4  500.35   40.00
   1 -19  -4  549.95   44.60
   1 -19  -4  509.55   36.80
   1 -19  -4  646.44   39.60
   1  19  -4  661.13   40.40
  -1  19   4  571.64   44.30
   1  19  -4  578.94   47.60
   0 -19   4   91.59    8.30
   0 -19  -4   72.19   11.20
   0 -19   4   54.79   11.60
   0 -19  -4   76.69   10.00
   0 -19  -4   58.39   12.50
   0 -19   4   89.79   11.80
   0  19  -4   74.39    9.80
   0  19   4   71.59    9.30
   0  19   4   45.20   12.10
   0  19  -4   59.89   15.10
   1 -19   4    9.80    7.30
  -1 -19  -4   -0.80    6.10
   1 -19   4    9.70    3.70
  -1 -19  -4    5.80    6.60
  -1  19  -4   18.60    9.40
   1  19   4   16.80    5.30
   1  19   4   18.80   11.70
  -1  19  -4   11.20    6.60
  -2 -19  -4   50.29   11.40
   2 -19   4   90.89    9.70
  -2 -19  -4   73.89   11.40
   2 -19   4   85.29   14.40
   2  19   4   60.59   17.20
   2  19   4   85.09    9.60
  -2  19  -4   72.09   12.40
  -2  19  -4   84.09   16.60
  -3 -19  -4    0.30    5.90
   3 -19   4   -5.90   11.40
   3 -19   4   -2.90    3.00
  -3  19  -4   -3.30    9.30
   3  19   4   29.90   20.00
   3  19   4   -0.60    4.20
   4 -19   4   39.50    6.80
  -4 -19  -4   16.90    7.60
   4  19   4   25.50    6.10
   4  19   4   27.30    6.90
  -4  19  -4   47.10   14.20
  -5 -19  -4    0.30    6.50
   5 -19   4    3.30    4.20
   5  19   4   -1.60    7.00
  -6 -20   4    2.90    6.80
   6 -20  -4   12.70    4.50
  -6 -20   4  -11.30    5.70
   6  20  -4    2.70    4.40
   6  20  -4   -0.80    5.60
  -5 -20   4  -11.40   26.30
  -5 -20   4   15.50    8.50
   5 -20  -4   21.40    5.00
   5 -20  -4   21.00    8.60
  -5 -20   4    0.20    5.40
   5  20  -4   24.90    5.40
   5  20  -4   12.10    5.20
  -5  20   4   23.90   12.00
   4 -20  -4   17.10   16.90
  -4 -20   4    6.60    4.60
  -4 -20   4    7.40    6.10
   4 -20  -4   13.30    4.10
   4 -20  -4   -2.30    6.00
  -4 -20   4    7.60   22.10
  -4  20   4   -0.80   10.40
   4  20  -4    5.00    4.60
   4  20  -4   16.30    5.30
  -3 -20   4    9.10    7.50
   3 -20  -4   11.70    3.70
  -3 -20   4    9.00    7.60
   3 -20  -4   31.90   10.70
   3  20  -4   17.90    5.90
  -3  20   4    8.70    8.00
   2 -20  -4   48.10   10.10
   2 -20  -4   32.90   10.70
  -2 -20   4   53.79   10.10
  -2 -20   4   17.30    8.00
   2 -20  -4   37.80    5.60
  -2  20   4   40.30   11.20
   2  20  -4   32.50    6.70
   2  20  -4   27.50   15.50
  -1 -20   4  142.49   17.90
   1 -20  -4  128.49   19.10
  -1 -20   4  185.08   16.20
   1 -20  -4  130.39   15.90
   1 -20  -4  173.88   14.60
   1  20  -4  157.98   14.80
   1  20  -4  143.79   22.40
  -1  20   4  136.09   19.10
   0 -20   4   -2.90    4.70
   0 -20  -4    2.70    6.70
   0 -20   4  -10.60    5.80
   0 -20  -4    5.30    2.70
   0 -20  -4    0.50    5.00
   0 -20   4   -0.10    3.40
   0  20  -4    3.30    9.80
   0  20   4   -5.80    8.80
   0  20  -4    9.90    5.40
   0  20   4    0.50    5.20
  -1 -20  -4   34.80    8.40
   1 -20   4   28.80   10.50
   1 -20   4   41.90    6.20
  -1 -20  -4   14.40   10.30
  -1  20  -4   23.80   11.40
  -1  20  -4   47.60    9.40
   1  20   4   33.20    6.70
   1  20   4   41.00   13.50
   2 -20   4   19.20    9.30
   2 -20   4   26.50    5.60
  -2 -20  -4   26.70    8.10
   2  20   4   27.90    6.40
  -2  20  -4   17.40   11.10
   2  20   4   21.50   12.80
  -2  20  -4    1.00    9.40
  -3 -20  -4    6.90    5.90
   3 -20   4   -7.10   21.50
   3 -20   4   19.80    5.00
   3  20   4    9.30   23.70
  -3  20  -4   13.90   11.20
  -4 -20  -4   45.20   11.20
   4 -20   4   62.89    8.50
   4  20   4   58.69    8.30
   4  20   4   59.19    9.10
  -4  20  -4   53.99   15.10
   5 -20   4    1.70    3.90
  -5 -20  -4   -9.90    5.50
   5  20   4   -1.00    3.50
  -5  20  -4   -0.70   16.00
   5  20   4    1.80    4.20
   5 -21  -4    4.50    5.70
  -5 -21   4    1.70    6.60
  -5 -21   4    5.10    7.80
   5  21  -4   -3.60    4.30
  -4 -21   4    4.50    6.70
  -4 -21   4  -10.80    6.00
   4 -21  -4   14.70    4.30
   4 -21  -4    5.40    6.70
   4  21  -4   16.20    5.40
  -4  21   4   17.20    9.20
   3 -21  -4   35.10   13.40
   3 -21  -4   24.30    7.50
  -3 -21   4   14.70    9.10
  -3 -21   4   35.40    8.60
  -3  21   4   45.00   11.70
   3  21  -4   55.99    8.50
  -2 -21   4    5.10    6.60
   2 -21  -4    6.20    7.80
  -2 -21   4    0.80    6.60
   2 -21  -4    5.30    7.10
   2 -21  -4    4.90    3.10
  -2  21   4    5.50    7.90
   2  21  -4  -16.10   15.80
   2  21  -4   -3.60    4.10
   1 -21  -4  108.89   16.40
   1 -21  -4  101.39   11.30
  -1 -21   4   84.09   14.90
  -1 -21   4  110.59   13.00
   1  21  -4   81.69   16.30
  -1  21   4   71.59   15.10
   1  21  -4  115.99   11.90
   0 -21  -4   80.39   10.30
   0 -21   4   89.49    8.70
   0 -21   4   80.49   11.20
   0 -21  -4   71.19   14.50
   0 -21   4   51.89   12.40
   0  21   4   62.49    9.60
   0  21  -4   57.59   16.00
   0  21  -4   79.89   10.80
   0  21   4   51.29   12.90
   1 -21   4   11.60    8.60
  -1 -21  -4   27.50   10.20
  -1 -21  -4   -0.90    5.90
   1 -21   4   16.80    4.50
  -1  21  -4   12.60   10.10
   1  21   4    6.50   10.90
   1  21   4   10.10    5.20
  -1  21  -4   15.90    7.50
  -2 -21  -4    1.00    6.20
   2 -21   4   12.00    9.90
   2 -21   4    3.20    3.10
  -2  21  -4    6.40   12.20
   2  21   4   18.00   13.80
   2  21   4    2.40    4.80
  -2  21  -4    0.80   10.10
   3 -21   4   90.69   26.40
   3 -21   4   41.80    7.10
  -3 -21  -4   41.90   10.20
   3  21   4   36.60    6.20
  -3  21  -4   45.80   14.90
   3  21   4   27.60    6.80
  -4 -21  -4   -1.90    5.40
   4 -21   4   -4.60    3.50
   4  21   4    5.30    4.20
   4  21   4   -3.80    3.70
  -4  21  -4   13.50   12.60
   5 -22  -4    5.90    4.90
  -5 -22   4   -0.20    6.20
   5  22  -4   -4.80    3.90
  -4 -22   4   31.30    9.20
   4 -22  -4   10.60    7.70
   4 -22  -4   22.90    5.00
   4  22  -4   17.70    5.30
   4  22  -4   23.80    6.70
  -4  22   4   30.00   11.00
   3 -22  -4   -0.90    3.70
  -3 -22   4   -1.80    6.10
  -3 -22   4    3.60   11.40
   3 -22  -4    8.40   11.60
   3 -22  -4    2.30    6.10
   3  22  -4    5.70    4.80
   2 -22  -4   22.70    8.40
  -2 -22   4   25.80    4.90
  -2 -22   4   18.00    9.50
  -2 -22   4   25.80    7.80
   2  22  -4   12.10    5.60
  -2  22   4    9.10    9.60
   2  22  -4   55.69   20.40
   1 -22  -4   40.80    7.80
  -1 -22   4   32.00   11.20
  -1 -22   4   37.30    6.10
  -1 -22   4   40.60    9.40
   1 -22  -4   11.70   10.40
   1  22  -4   15.70    7.20
   1  22  -4   31.90   15.70
  -1  22   4   36.10   12.00
   0 -22  -4   66.89   10.40
   0 -22  -4   42.90   12.00
   0 -22   4   85.99   11.50
   0 -22   4   48.90   12.30
   0  22  -4   63.69   16.10
   0  22   4   57.69    9.40
   0  22  -4   82.79   11.20
   0  22   4   66.59   15.90
   1 -22   4    1.00    3.20
  -1 -22  -4    9.80    9.60
  -1 -22  -4   -5.10    5.40
   1 -22   4   -1.70    8.50
  -1  22  -4    3.70   10.60
   1  22   4  -12.20   11.20
  -1  22  -4   11.20   11.70
   1  22   4   -2.20    9.20
  -2 -22  -4   77.39   11.90
   2 -22   4   67.89    8.50
   2 -22   4   67.39   16.20
   2  22   4   31.70   21.70
   2  22   4   69.99    9.60
   3 -22   4    5.10    4.10
  -3 -22  -4    3.40    6.20
   3  22   4   -1.70    3.60
  -3  22  -4  -18.10   12.00
   3  22   4    7.80    4.80
  -4 -22  -4    6.00    6.50
   4  22   4   14.70    6.90
   4  22   4   -0.50    3.50
  -5 -23   4    4.00    6.00
   5  23  -4    2.80    4.10
  -4 -23   4    0.90    6.00
   4 -23  -4   14.60    5.80
   4  23  -4    4.60    4.70
  -4  23   4   -7.00   11.10
  -3 -23   4   21.60    8.10
  -3  23   4   12.20   10.40
   3  23  -4   29.40    6.60
   2 -23  -4    1.60    4.30
   2 -23  -4   -0.20   10.40
  -2 -23   4   12.10   10.60
  -2 -23   4    6.50    3.90
  -2 -23   4    3.20    5.50
   2  23  -4   -8.00    4.20
   2  23  -4    9.50   29.90
  -1 -23   4   10.80   11.10
   1 -23  -4    2.20   10.10
  -1 -23   4   11.20    6.80
  -1 -23   4   11.70    4.60
  -1  23   4    5.80    9.50
   1  23  -4    4.30    5.30
   1  23  -4  -13.30   14.90
   0 -23   4   -2.70    3.20
   0 -23   4   -6.00    4.40
   0 -23  -4  -14.10   10.30
   0 -23   4  -18.50    9.50
   0 -23  -4   -8.60    5.90
   0  23  -4   -0.30    6.20
   0  23  -4   -4.90   13.40
   0  23   4   -3.20    9.90
   1 -23   4   16.60    4.50
   1 -23   4   21.60   13.00
  -1 -23  -4    9.50    6.50
   1  23   4   22.50    6.40
  -1  23  -4   12.50   23.40
   1  23   4    5.10   18.30
  -1  23  -4   12.70    8.40
  -2 -23  -4    0.80    6.40
   2 -23   4    4.20    3.80
   2  23   4   10.40    5.30
  -2  23  -4   12.80   13.40
   2  23   4   -3.60   18.30
   3 -23   4   -2.10    3.40
  -3 -23  -4    2.20    7.10
  -3  23  -4  -16.00   12.70
   3  23   4    0.70    4.20
   3  23   4   -6.30    4.10
  -4 -23  -4    2.70    7.20
   4 -23   4   -5.30    3.40
   4  23   4    1.70    4.60
   4  23   4    3.00    4.20
  -4 -24   4   -0.50    5.70
   4  24  -4   13.40    7.30
   4  24  -4   10.00    5.90
  -4  24   4   33.90   12.80
  -3 -24   4    2.50    5.70
  -3 -24   4    5.10    3.80
   3  24  -4   -4.20    4.80
  -3  24   4    4.60    9.80
  -2 -24   4   -9.00    5.80
  -2 -24   4   -1.00    3.40
  -2  24   4    0.00    9.10
   2  24  -4    8.00    5.40
  -1 -24   4   24.50    8.80
  -1 -24   4   15.90   12.40
   1 -24  -4   18.10   12.00
  -1 -24   4   35.10    6.00
   1  24  -4   22.00    7.40
   1  24  -4   17.50   17.80
  -1  24   4   10.10   10.40
   0 -24   4    2.60    4.00
   0 -24   4   10.00   11.50
   0 -24  -4    1.60    6.30
   0 -24  -4   -9.50   11.00
   0 -24   4   -0.60    5.10
   0  24   4   18.00    8.10
   0  24   4    3.90   12.10
   0  24  -4    2.40    6.40
   0  24  -4   13.60   15.20
  -1 -24  -4   19.20    7.40
   1 -24   4    7.90    3.90
  -1  24  -4   -5.20   13.80
   1  24   4   32.50   15.50
  -1  24  -4   12.70    9.30
   1  24   4    4.50    6.20
  -2 -24  -4    9.80    7.30
   2 -24   4   18.00    5.10
   2  24   4   -3.50   21.40
   2  24   4   16.10    5.40
   2  24   4    8.00    5.60
  -2  24  -4    2.60   14.30
   3 -24   4   15.30    6.90
  -3 -24  -4    6.80    7.80
   3  24   4   13.40    4.90
   3  24   4    8.20    5.10
  -4 -25   4   -2.00    3.20
  -4 -25   4    0.40    5.30
   4  25  -4    4.10    4.40
  -3 -25   4   16.90    9.30
  -3  25   4   17.40   17.40
   3  25  -4    0.90    5.40
  -2 -25   4    6.10    3.80
  -2 -25   4    5.80    5.90
  -2  25   4  -18.30    9.70
   2  25  -4   10.30    6.00
  -1 -25   4   27.00    5.60
  -1 -25   4   14.70    6.70
[truncated: 444,792 more chars]
